# Supplementary material for: Molecular landscape of methicillin-resistant Staphylococcus aureus strains in clinical infections from hospitals in Lagos, Nigeria
Source: JAC Antimicrob Resist. 2025 Sep 19;7(5):dlaf161. doi: 10.1093/jacamr/dlaf161 (PMC12449137; doi:10.1093/jacamr/dlaf161)
Supplement: dlaf161_Supplementary_Data [file dlaf161_supplementary_data.zip]

Archive with 2 entries (2 files):
- Olalekan_et_al_Supplementary_1_JAC-AMR_CLEAN.docx
- Table S3 and Table S4 ANI_SNP_Olalekan et al JAC-AMR.xlsx
