# Supplementary material for: Molecular landscape of methicillin-resistant Staphylococcus aureus strains in clinical infections from hospitals in Lagos, Nigeria
Source: JAC Antimicrob Resist. 2025 Sep 19;7(5):dlaf161. doi: 10.1093/jacamr/dlaf161 (PMC12449137; doi:10.1093/jacamr/dlaf161)
Supplement: dlaf161_Supplementary_Data [file dlaf161_supplementary_data.zip › Table S3 and Table S4 ANI_SNP_Olalekan et al JAC-AMR.xlsx]

## Sheet: Table S4_SNP
MLST	cluster_snp_3	snp-dists 0.8.2	064175_5	064177_7	064189_19	064246_76	064185_15	064266_96	064255_85	064184_14	064253_83	064270_100	064224_54	064207_37	064250_80	064256_86	064194_24	064205_35	064235_65	064183_13	064242_72	064276_106	064245_75	064225_55	064216_46	064208_38	064227_57	064240_70	064200_30	064258_88	064193_23	064243_73	064186_16	064271_101	064220_50	064215_45	064228_58	064190_20	064230_60	064265_95	064179_9	064257_87	064219_49	064211_41	064267_97	064241_71	064202_32	064263_93	064173_3
152-1LV	C13	064175_5	0	3	47	59	58	59	58	129	129	125	128	129	131	126	125	23031	22984	23008	23008	22989	22987	27600	27600	27599	27599	27599	27599	27599	25600	25598	25597	25590	25590	25590	25590	24190	24190	24210	24222	24203	24217	24239	24204	24051	24004	23999	24132
152-1LV	C13	064177_7	3	0	50	62	61	62	61	132	132	128	131	132	134	129	128	23035	22987	23011	23011	22992	22990	27604	27604	27603	27603	27603	27603	27603	25603	25601	25600	25593	25593	25593	25593	24193	24193	24212	24224	24205	24220	24242	24207	24054	24007	24002	24135
152	-	064189_19	47	50	0	40	39	40	39	120	120	116	119	120	122	117	116	23025	22977	23001	23001	22982	22980	27608	27608	27607	27607	27607	27607	27607	25600	25598	25597	25590	25590	25590	25590	24188	24188	24207	24219	24200	24215	24237	24202	24050	24002	23997	24131
152	C14	064246_76	59	62	40	0	1	2	1	132	132	128	131	132	134	128	128	23031	22985	23008	23009	22990	22988	27617	27617	27617	27616	27616	27616	27616	25608	25606	25606	25598	25598	25598	25598	24193	24193	24212	24224	24205	24220	24242	24207	24054	24007	24002	24136
152	C14	064185_15	58	61	39	1	0	1	0	131	131	127	130	131	133	127	127	23030	22983	23007	23007	22988	22986	27616	27616	27615	27615	27615	27615	27615	25607	25605	25604	25597	25597	25597	25597	24192	24192	24211	24223	24204	24219	24241	24206	24053	24006	24001	24135
152	C14	064266_96	59	62	40	2	1	0	1	132	132	128	131	132	134	128	128	23031	22985	23008	23009	22990	22988	27612	27612	27611	27611	27611	27611	27611	25608	25606	25605	25598	25598	25598	25598	24193	24193	24212	24224	24205	24220	24242	24207	24054	24007	24002	24136
152	C14	064255_85	58	61	39	1	0	1	0	131	131	127	130	131	133	127	127	23030	22984	23007	23008	22989	22987	27611	27611	27610	27610	27610	27610	27610	25607	25605	25604	25597	25597	25597	25597	24192	24192	24211	24223	24204	24219	24241	24206	24053	24006	24001	24135
152-1LV	-	064184_14	129	132	120	132	131	132	131	0	64	102	105	106	108	103	102	23024	22976	23000	23000	22981	22979	27603	27603	27602	27602	27602	27602	27602	25598	25596	25595	25588	25588	25588	25588	24186	24186	24205	24217	24198	24213	24235	24200	24048	24001	23996	24129
152-1LV	-	064253_83	129	132	120	132	131	132	131	64	0	102	105	106	108	103	102	23020	22973	22997	22998	22979	22977	27596	27596	27595	27595	27595	27595	27595	25597	25595	25594	25587	25587	25587	25587	24187	24187	24206	24218	24199	24214	24236	24201	24048	24002	23997	24130
152	-	064270_100	125	128	116	128	127	128	127	102	102	0	21	22	36	31	30	23017	22970	22994	22995	22976	22974	27598	27598	27597	27597	27597	27597	27597	25589	25587	25586	25579	25579	25579	25579	24180	24180	24197	24208	24189	24207	24230	24195	24041	23995	23990	24123
152	C12	064224_54	128	131	119	131	130	131	130	105	105	21	0	1	39	34	31	23017	22970	22994	22995	22976	22974	27599	27599	27598	27598	27598	27598	27598	25588	25586	25585	25578	25578	25578	25578	24181	24181	24198	24210	24191	24209	24231	24196	24043	23997	23992	24125
152	C12	064207_37	129	132	120	132	131	132	131	106	106	22	1	0	40	35	32	23020	22972	22997	22997	22978	22976	27607	27607	27606	27606	27606	27606	27606	25591	25589	25588	25581	25581	25581	25581	24184	24184	24201	24213	24194	24212	24234	24199	24046	24000	23995	24128
152	-	064250_80	131	134	122	134	133	134	133	108	108	36	39	40	0	37	36	23023	22976	23000	23001	22982	22980	27601	27601	27600	27600	27600	27600	27600	25593	25591	25590	25583	25583	25583	25583	24182	24182	24198	24210	24191	24209	24231	24196	24043	23997	23992	24125
152	-	064256_86	126	129	117	128	127	128	127	103	103	31	34	35	37	0	29	23014	22967	22991	22992	22973	22971	27592	27592	27591	27591	27591	27591	27591	25585	25583	25582	25575	25575	25575	25575	24174	24174	24192	24203	24184	24202	24225	24190	24037	23991	23986	24119
152	-	064194_24	125	128	116	128	127	128	127	102	102	30	31	32	36	29	0	23013	22965	22990	22990	22971	22969	27593	27593	27592	27592	27592	27592	27592	25587	25585	25584	25577	25577	25577	25577	24175	24175	24193	24205	24186	24204	24226	24191	24038	23992	23987	24120
121	-	064205_35	23031	23035	23025	23031	23030	23031	23030	23024	23020	23017	23017	23020	23023	23014	23013	0	95	93	133	120	119	19245	19245	19244	19244	19244	19244	19244	16338	16339	16338	16338	16338	16338	16338	15557	15557	15549	15560	15552	15560	15584	15550	15363	15413	15407	15534
121	-	064235_65	22984	22987	22977	22985	22983	22985	22984	22976	22973	22970	22970	22972	22976	22967	22965	95	0	36	116	103	102	19201	19201	19200	19200	19200	19200	19200	16308	16309	16308	16308	16308	16308	16308	15517	15517	15515	15526	15518	15528	15551	15517	15323	15377	15372	15497
121	-	064183_13	23008	23011	23001	23008	23007	23008	23007	23000	22997	22994	22994	22997	23000	22991	22990	93	36	0	114	101	100	19220	19220	19219	19219	19219	19219	19219	16311	16312	16311	16311	16311	16311	16311	15532	15532	15530	15541	15533	15541	15564	15530	15334	15390	15385	15510
121	-	064242_72	23008	23011	23001	23009	23007	23009	23008	23000	22998	22995	22995	22997	23001	22992	22990	133	116	114	0	53	52	19217	19217	19216	19216	19216	19216	19216	16312	16313	16312	16312	16312	16312	16312	15525	15525	15523	15534	15526	15534	15558	15524	15329	15385	15380	15505
121	C17	064276_106	22989	22992	22982	22990	22988	22990	22989	22981	22979	22976	22976	22978	22982	22973	22971	120	103	101	53	0	1	19202	19202	19201	19201	19201	19201	19201	16295	16296	16295	16295	16295	16295	16295	15517	15517	15514	15525	15517	15525	15549	15515	15319	15374	15369	15494
121	C17	064245_75	22987	22990	22980	22988	22986	22988	22987	22979	22977	22974	22974	22976	22980	22971	22969	119	102	100	52	1	0	19200	19200	19199	19199	19199	19199	19199	16293	16294	16293	16293	16293	16293	16293	15515	15515	15512	15523	15515	15523	15547	15513	15317	15372	15367	15492
508	C08	064225_55	27600	27604	27608	27617	27616	27612	27611	27603	27596	27598	27599	27607	27601	27592	27593	19245	19201	19220	19217	19202	19200	0	4	3	3	3	3	3	19037	19024	19023	19030	19030	19030	19030	20099	20099	20107	20112	20100	20118	20143	20108	19965	19927	19913	20066
508	C08	064216_46	27600	27604	27608	27617	27616	27612	27611	27603	27596	27598	27599	27607	27601	27592	27593	19245	19201	19220	19217	19202	19200	4	0	1	1	1	1	1	19037	19024	19023	19030	19030	19030	19030	20099	20099	20107	20112	20100	20118	20143	20108	19964	19926	19912	20065
508	C08	064208_38	27599	27603	27607	27617	27615	27611	27610	27602	27595	27597	27598	27606	27600	27591	27592	19244	19200	19219	19216	19201	19199	3	1	0	0	0	0	0	19036	19023	19022	19029	19029	19029	19029	20098	20098	20106	20111	20099	20117	20142	20107	19963	19925	19911	20064
508	C08	064227_57	27599	27603	27607	27616	27615	27611	27610	27602	27595	27597	27598	27606	27600	27591	27592	19244	19200	19219	19216	19201	19199	3	1	0	0	0	0	0	19036	19023	19022	19029	19029	19029	19029	20098	20098	20106	20111	20099	20117	20142	20107	19963	19925	19911	20064
508	C08	064240_70	27599	27603	27607	27616	27615	27611	27610	27602	27595	27597	27598	27606	27600	27591	27592	19244	19200	19219	19216	19201	19199	3	1	0	0	0	0	0	19036	19023	19022	19029	19029	19029	19029	20098	20098	20106	20111	20099	20117	20142	20107	19963	19925	19911	20064
508	C08	064200_30	27599	27603	27607	27616	27615	27611	27610	27602	27595	27597	27598	27606	27600	27591	27592	19244	19200	19219	19216	19201	19199	3	1	0	0	0	0	0	19036	19023	19022	19029	19029	19029	19029	20098	20098	20106	20111	20099	20117	20142	20107	19963	19925	19911	20064
508	C08	064258_88	27599	27603	27607	27616	27615	27611	27610	27602	27595	27597	27598	27606	27600	27591	27592	19244	19200	19219	19216	19201	19199	3	1	0	0	0	0	0	19036	19023	19022	19029	19029	19029	19029	20098	20098	20106	20111	20099	20117	20142	20107	19963	19925	19911	20064
30	-	064193_23	25600	25603	25600	25608	25607	25608	25607	25598	25597	25589	25588	25591	25593	25585	25587	16338	16308	16311	16312	16295	16293	19037	19037	19036	19036	19036	19036	19036	0	88	88	99	99	99	99	17872	17872	17901	17905	17902	17906	17931	17897	17711	17645	17631	17766
30	C16	064243_73	25598	25601	25598	25606	25605	25606	25605	25596	25595	25587	25586	25589	25591	25583	25585	16339	16309	16312	16313	16296	16294	19024	19024	19023	19023	19023	19023	19023	88	0	0	101	101	101	101	17866	17866	17898	17902	17899	17903	17928	17894	17705	17643	17629	17764
30	C16	064186_16	25597	25600	25597	25606	25604	25605	25604	25595	25594	25586	25585	25588	25590	25582	25584	16338	16308	16311	16312	16295	16293	19023	19023	19022	19022	19022	19022	19022	88	0	0	101	101	101	101	17865	17865	17897	17901	17898	17902	17927	17893	17704	17642	17628	17763
30	C15	064271_101	25590	25593	25590	25598	25597	25598	25597	25588	25587	25579	25578	25581	25583	25575	25577	16338	16308	16311	16312	16295	16293	19030	19030	19029	19029	19029	19029	19029	99	101	101	0	0	0	0	17864	17864	17898	17902	17899	17901	17927	17893	17699	17634	17620	17756
30	C15	064220_50	25590	25593	25590	25598	25597	25598	25597	25588	25587	25579	25578	25581	25583	25575	25577	16338	16308	16311	16312	16295	16293	19030	19030	19029	19029	19029	19029	19029	99	101	101	0	0	0	0	17864	17864	17897	17901	17898	17901	17927	17893	17699	17634	17620	17756
30	C15	064215_45	25590	25593	25590	25598	25597	25598	25597	25588	25587	25579	25578	25581	25583	25575	25577	16338	16308	16311	16312	16295	16293	19030	19030	19029	19029	19029	19029	19029	99	101	101	0	0	0	0	17864	17864	17897	17901	17898	17901	17927	17893	17702	17634	17620	17756
30	C15	064228_58	25590	25593	25590	25598	25597	25598	25597	25588	25587	25579	25578	25581	25583	25575	25577	16338	16308	16311	16312	16295	16293	19030	19030	19029	19029	19029	19029	19029	99	101	101	0	0	0	0	17864	17864	17897	17901	17898	17901	17927	17893	17699	17634	17620	17756
88	C18	064190_20	24190	24193	24188	24193	24192	24193	24192	24186	24187	24180	24181	24184	24182	24174	24175	15557	15517	15532	15525	15517	15515	20099	20099	20098	20098	20098	20098	20098	17872	17866	17865	17864	17864	17864	17864	0	0	7204	7214	7212	7219	7233	7214	7288	7062	7061	7137
88	C18	064230_60	24190	24193	24188	24193	24192	24193	24192	24186	24187	24180	24181	24184	24182	24174	24175	15557	15517	15532	15525	15517	15515	20099	20099	20098	20098	20098	20098	20098	17872	17866	17865	17864	17864	17864	17864	0	0	7204	7214	7212	7219	7233	7214	7288	7062	7061	7137
789	-	064265_95	24210	24212	24207	24212	24211	24212	24211	24205	24206	24197	24198	24201	24198	24192	24193	15549	15515	15530	15523	15514	15512	20107	20107	20106	20106	20106	20106	20106	17901	17898	17897	17898	17897	17897	17897	7204	7204	0	47	46	94	110	85	6917	6743	6740	6773
789	-	064179_9	24222	24224	24219	24224	24223	24224	24223	24217	24218	24208	24210	24213	24210	24203	24205	15560	15526	15541	15534	15525	15523	20112	20112	20111	20111	20111	20111	20111	17905	17902	17901	17902	17901	17901	17901	7214	7214	47	0	53	108	121	96	6927	6753	6750	6783
789	-	064257_87	24203	24205	24200	24205	24204	24205	24204	24198	24199	24189	24191	24194	24191	24184	24186	15552	15518	15533	15526	15517	15515	20100	20100	20099	20099	20099	20099	20099	17902	17899	17898	17899	17898	17898	17898	7212	7212	46	53	0	104	120	95	6923	6745	6743	6776
789	-	064219_49	24217	24220	24215	24220	24219	24220	24219	24213	24214	24207	24209	24212	24209	24202	24204	15560	15528	15541	15534	15525	15523	20118	20118	20117	20117	20117	20117	20117	17906	17903	17902	17901	17901	17901	17901	7219	7219	94	108	104	0	93	68	6927	6756	6753	6785
789	-	064211_41	24239	24242	24237	24242	24241	24242	24241	24235	24236	24230	24231	24234	24231	24225	24226	15584	15551	15564	15558	15549	15547	20143	20143	20142	20142	20142	20142	20142	17931	17928	17927	17927	17927	17927	17927	7233	7233	110	121	120	93	0	85	6945	6771	6768	6800
789	-	064267_97	24204	24207	24202	24207	24206	24207	24206	24200	24201	24195	24196	24199	24196	24190	24191	15550	15517	15530	15524	15515	15513	20108	20108	20107	20107	20107	20107	20107	17897	17894	17893	17893	17893	17893	17893	7214	7214	85	96	95	68	85	0	6915	6740	6737	6773
669	-	064241_71	24051	24054	24050	24054	24053	24054	24053	24048	24048	24041	24043	24046	24043	24037	24038	15363	15323	15334	15329	15319	15317	19965	19964	19963	19963	19963	19963	19963	17711	17705	17704	17699	17699	17702	17699	7288	7288	6917	6927	6923	6927	6945	6915	0	6441	6438	6501
94	-	064202_32	24004	24007	24002	24007	24006	24007	24006	24001	24002	23995	23997	24000	23997	23991	23992	15413	15377	15390	15385	15374	15372	19927	19926	19925	19925	19925	19925	19925	17645	17643	17642	17634	17634	17634	17634	7062	7062	6743	6753	6745	6756	6771	6740	6441	0	88	522
94	-	064263_93	23999	24002	23997	24002	24001	24002	24001	23996	23997	23990	23992	23995	23992	23986	23987	15407	15372	15385	15380	15369	15367	19913	19912	19911	19911	19911	19911	19911	17631	17629	17628	17620	17620	17620	17620	7061	7061	6740	6750	6743	6753	6768	6737	6438	88	0	522
8	-	064173_3	24132	24135	24131	24136	24135	24136	24135	24129	24130	24123	24125	24128	24125	24119	24120	15534	15497	15510	15505	15494	15492	20066	20065	20064	20064	20064	20064	20064	17766	17764	17763	17756	17756	17756	17756	7137	7137	6773	6783	6776	6785	6800	6773	6501	522	522	0
8	-	064260_90	24138	24141	24137	24142	24141	24142	24141	24135	24136	24129	24131	24134	24131	24125	24126	15544	15507	15519	15515	15504	15502	20073	20072	20071	20071	20071	20071	20071	17775	17773	17772	17765	17765	17765	17765	7147	7147	6780	6792	6785	6794	6809	6782	6510	532	532	40
8	-	064181_11	24074	24077	24072	24077	24076	24077	24076	24071	24072	24063	24064	24067	24064	24058	24059	15487	15448	15463	15458	15447	15445	20006	20005	20004	20004	20004	20004	20004	17705	17703	17702	17694	17694	17694	17694	7101	7101	6759	6769	6762	6775	6790	6763	6476	514	514	179
8	-	064210_40	24119	24122	24118	24123	24122	24123	24122	24116	24117	24107	24109	24112	24109	24103	24104	15535	15496	15511	15506	15495	15493	20056	20055	20054	20054	20054	20054	20054	17757	17755	17754	17747	17747	17747	17747	7135	7135	6773	6783	6776	6789	6804	6777	6504	526	526	190
8	-	064199_29	24106	24109	24105	24111	24109	24110	24109	24103	24104	24095	24096	24099	24096	24090	24091	15526	15487	15502	15497	15486	15484	20045	20044	20043	20043	20043	20043	20043	17746	17744	17743	17736	17736	17736	17736	7141	7141	6764	6774	6767	6780	6793	6768	6505	529	529	194
8	-	064233_63	24110	24113	24109	24114	24113	24114	24113	24107	24108	24099	24100	24103	24100	24094	24095	15520	15481	15496	15491	15480	15478	20041	20040	20039	20039	20039	20039	20039	17739	17737	17736	17729	17729	17729	17729	7119	7119	6753	6763	6756	6769	6784	6757	6486	506	506	170
8	-	064197_27	24103	24106	24102	24107	24106	24107	24106	24100	24101	24091	24093	24096	24093	24087	24088	15515	15476	15491	15486	15475	15473	20033	20032	20031	20031	20031	20031	20031	17734	17732	17731	17724	17724	17724	17724	7115	7115	6754	6764	6757	6770	6785	6758	6486	509	509	173
1	-	064198_28	23884	23887	23882	23888	23887	23888	23887	23880	23881	23875	23876	23879	23877	23871	23870	15339	15314	15315	15307	15297	15295	19817	19817	19816	19816	19816	19816	19816	17612	17609	17608	17604	17604	17604	17604	7200	7200	6716	6725	6723	6730	6744	6723	6757	6408	6413	6473
1	-	064269_99	23904	23907	23901	23908	23907	23908	23907	23900	23901	23895	23896	23899	23897	23891	23890	15355	15330	15331	15323	15313	15311	19838	19838	19837	19837	19837	19837	19837	17630	17627	17626	17622	17622	17622	17622	7221	7221	6736	6745	6743	6750	6764	6743	6776	6424	6429	6489
1	-	064223_53	23876	23879	23875	23880	23879	23880	23879	23873	23873	23864	23866	23869	23866	23860	23860	15343	15317	15320	15311	15301	15299	19830	19830	19829	19829	19829	19829	19829	17625	17621	17620	17616	17616	17616	17616	7205	7205	6723	6732	6730	6739	6753	6732	6762	6418	6422	6483
1	-	064209_39	23844	23847	23843	23848	23847	23848	23847	23841	23841	23835	23837	23840	23837	23831	23831	15306	15282	15283	15273	15263	15261	19790	19790	19789	19789	19789	19789	19789	17589	17585	17584	17580	17580	17580	17580	7181	7181	6693	6702	6700	6704	6718	6697	6732	6382	6386	6447
1	-	064213_43	23872	23875	23871	23876	23875	23876	23875	23869	23869	23863	23865	23868	23865	23859	23859	15334	15310	15311	15302	15292	15290	19817	19817	19816	19816	19816	19816	19816	17614	17610	17609	17605	17605	17605	17605	7200	7200	6717	6726	6724	6729	6743	6722	6750	6404	6407	6469
2434	-	064212_42	23703	23706	23704	23708	23707	23708	23707	23701	23701	23691	23697	23700	23698	23689	23691	15197	15174	15173	15164	15155	15153	19665	19665	19664	19664	19664	19664	19664	17489	17484	17483	17479	17479	17479	17479	7146	7146	6718	6729	6726	6727	6742	6723	6730	6313	6315	6375
15	-	064218_48	23702	23705	23703	23708	23707	23708	23707	23700	23700	23691	23696	23699	23697	23689	23690	15200	15178	15176	15167	15158	15156	19662	19662	19661	19661	19661	19661	19661	17491	17486	17485	17481	17481	17481	17481	7146	7146	6723	6734	6731	6735	6750	6731	6732	6316	6319	6378
15	C09	064239_69	23708	23711	23709	23714	23713	23714	23713	23706	23706	23696	23702	23705	23703	23694	23696	15197	15174	15173	15164	15155	15153	19660	19660	19659	19659	19659	19659	19659	17487	17482	17481	17477	17477	17477	17477	7144	7144	6719	6730	6727	6728	6743	6724	6727	6311	6314	6373
15	C09	064188_18	23707	23710	23708	23713	23712	23713	23712	23705	23705	23695	23701	23704	23702	23693	23695	15196	15173	15172	15163	15154	15152	19659	19659	19658	19658	19658	19658	19658	17486	17481	17480	17476	17476	17476	17476	7143	7143	6718	6729	6726	6727	6742	6723	6726	6310	6313	6372
15	C10	064195_25	23714	23717	23715	23720	23719	23720	23719	23712	23712	23703	23708	23711	23709	23701	23702	15201	15178	15177	15168	15159	15157	19665	19665	19664	19664	19664	19664	19664	17491	17486	17485	17481	17481	17481	17481	7153	7153	6730	6741	6737	6738	6753	6734	6735	6320	6323	6382
15	C10	064237_67	23715	23718	23716	23721	23720	23721	23720	23713	23713	23704	23709	23712	23710	23702	23703	15205	15182	15181	15172	15163	15161	19666	19666	19665	19665	19665	19665	19665	17494	17489	17488	17484	17484	17484	17484	7153	7153	6729	6740	6736	6738	6753	6734	6736	6320	6323	6382
5	-	064214_44	24082	24085	24079	24083	24082	24083	24082	24075	24075	24072	24074	24077	24075	24068	24069	15508	15474	15484	15478	15466	15464	20039	20039	20038	20038	20038	20038	20038	17807	17806	17805	17791	17791	17791	17791	7363	7363	7280	7290	7286	7286	7306	7279	7259	7388	7388	7435
5	-	064268_98	23811	23814	23809	23813	23812	23813	23812	23806	23806	23802	23804	23807	23805	23798	23798	15297	15262	15273	15266	15255	15253	19809	19809	19808	19808	19808	19808	19808	17637	17635	17634	17620	17620	17620	17620	7247	7247	7168	7178	7173	7176	7196	7168	7178	7324	7324	7377
5	C11	064222_52	24044	24047	24042	24046	24045	24046	24045	24038	24038	24035	24037	24040	24038	24031	24032	15481	15444	15456	15451	15439	15437	20011	20011	20010	20010	20010	20010	20010	17782	17781	17780	17767	17767	17767	17767	7339	7339	7257	7266	7263	7263	7283	7256	7242	7372	7372	7422
5	C11	064187_17	24044	24047	24042	24046	24045	24046	24045	24038	24038	24035	24037	24040	24038	24031	24032	15481	15444	15456	15451	15439	15437	20011	20011	20010	20010	20010	20010	20010	17782	17781	17780	17767	17767	17767	17767	7339	7339	7257	7266	7263	7263	7283	7256	7242	7372	7372	7422
772	-	064226_56	24189	24192	24187	24190	24189	24190	24189	24183	24183	24179	24180	24183	24180	24174	24175	15401	15359	15374	15370	15359	15357	20013	20013	20012	20012	20012	20012	20012	17828	17821	17820	17815	17815	17815	17815	7244	7244	7173	7182	7179	7186	7198	7168	6546	6653	6653	6688
772	-	064264_94	24186	24189	24184	24187	24186	24187	24186	24180	24180	24176	24177	24180	24177	24171	24172	15400	15358	15373	15369	15358	15356	20011	20011	20010	20010	20010	20010	20010	17827	17820	17819	17814	17814	17814	17814	7243	7243	7174	7183	7180	7186	7198	7168	6546	6653	6653	6687
772	-	064192_22	24213	24216	24211	24214	24213	24214	24213	24207	24207	24203	24204	24207	24204	24198	24199	15424	15382	15397	15393	15382	15380	20040	20040	20039	20039	20039	20039	20039	17853	17846	17845	17840	17840	17840	17840	7267	7267	7196	7205	7202	7209	7221	7191	6569	6679	6679	6712
772-1LV	-	064191_21	24187	24190	24186	24189	24188	24189	24188	24182	24182	24178	24179	24182	24179	24173	24174	15409	15367	15382	15378	15367	15365	20028	20028	20027	20027	20027	20027	20027	17842	17835	17834	17829	17829	17829	17829	7259	7259	7186	7195	7192	7199	7211	7181	6562	6672	6672	6705
772	C02	064232_62	24201	24204	24199	24202	24201	24202	24201	24195	24195	24191	24192	24195	24192	24186	24187	15412	15370	15385	15381	15370	15368	20028	20028	20027	20027	20027	20027	20027	17841	17834	17833	17828	17828	17828	17828	7255	7255	7185	7194	7191	7197	7209	7179	6557	6667	6667	6700
772	C02	064273_103	24201	24204	24199	24203	24201	24202	24201	24195	24195	24191	24192	24195	24192	24186	24187	15412	15370	15385	15381	15370	15368	20028	20028	20027	20027	20027	20027	20027	17841	17834	17833	17828	17828	17828	17828	7255	7255	7184	7193	7190	7197	7209	7179	6557	6667	6667	6700
772	C02	064244_74	24201	24204	24199	24202	24201	24202	24201	24195	24195	24191	24192	24195	24192	24186	24187	15412	15370	15385	15381	15370	15368	20028	20028	20027	20027	20027	20027	20027	17841	17834	17833	17828	17828	17828	17828	7255	7255	7184	7193	7190	7197	7209	7179	6557	6667	6667	6700
772	C04	064201_31	24194	24197	24192	24195	24194	24195	24194	24188	24188	24184	24185	24188	24185	24179	24180	15414	15372	15387	15383	15372	15370	20028	20028	20027	20027	20027	20027	20027	17839	17832	17831	17826	17826	17826	17826	7257	7257	7188	7197	7194	7201	7213	7183	6558	6671	6671	6704
772	C04	064206_36	24193	24196	24191	24194	24193	24194	24193	24187	24187	24183	24184	24187	24184	24178	24179	15413	15371	15386	15382	15371	15369	20027	20027	20026	20026	20026	20026	20026	17838	17831	17830	17825	17825	17825	17825	7256	7256	7187	7196	7193	7200	7212	7182	6557	6670	6670	6703
772	C07	064234_64	24207	24210	24205	24208	24207	24208	24207	24201	24201	24197	24198	24201	24198	24192	24193	15418	15376	15391	15387	15376	15374	20034	20034	20033	20033	20033	20033	20033	17847	17840	17839	17834	17834	17834	17834	7261	7261	7190	7199	7196	7203	7215	7185	6563	6673	6673	6705
772	C07	064182_12	24206	24209	24204	24207	24206	24207	24206	24200	24200	24196	24197	24200	24197	24191	24192	15417	15375	15390	15386	15375	15373	20033	20033	20032	20032	20032	20032	20032	17849	17842	17841	17836	17836	17836	17836	7260	7260	7189	7198	7195	7202	7214	7184	6562	6672	6672	6704
772	C06	064203_33	24209	24212	24207	24210	24209	24210	24209	24203	24203	24199	24200	24203	24200	24194	24195	15420	15378	15393	15389	15378	15376	20035	20035	20034	20034	20034	20034	20034	17847	17840	17839	17834	17834	17834	17834	7263	7263	7192	7201	7198	7205	7217	7187	6565	6675	6675	6708
772	C06	064252_82	24195	24198	24193	24196	24195	24196	24195	24189	24189	24185	24186	24189	24186	24180	24181	15414	15372	15387	15383	15372	15370	20022	20022	20021	20021	20021	20021	20021	17839	17832	17831	17826	17826	17826	17826	7262	7262	7188	7197	7194	7201	7213	7183	6562	6672	6672	6705
772	C03	064259_89	24213	24216	24211	24214	24213	24214	24213	24207	24207	24204	24204	24207	24204	24198	24199	15422	15380	15395	15391	15380	15378	20037	20037	20036	20036	20036	20036	20036	17851	17844	17843	17838	17838	17838	17838	7267	7267	7196	7205	7202	7209	7221	7191	6569	6678	6678	6712
772	C03	064236_66	24212	24215	24210	24213	24212	24213	24212	24206	24206	24202	24203	24206	24203	24197	24198	15421	15379	15394	15390	15379	15377	20036	20036	20035	20035	20035	20035	20035	17850	17843	17842	17837	17837	17837	17837	7266	7266	7195	7204	7201	7208	7220	7190	6568	6677	6677	6711
772	C03	064254_84	24212	24215	24210	24213	24212	24213	24212	24206	24206	24202	24203	24206	24203	24197	24198	15421	15379	15394	15390	15379	15377	20036	20036	20035	20035	20035	20035	20035	17850	17843	17842	17837	17837	17837	17837	7266	7266	7195	7204	7201	7208	7220	7190	6568	6677	6677	6711
7669	C05	064178_8	24205	24208	24203	24206	24205	24206	24205	24199	24199	24195	24196	24199	24196	24190	24191	15415	15373	15388	15384	15373	15371	20031	20031	20030	20030	20030	20030	20030	17844	17837	17836	17831	17831	17831	17831	7259	7259	7188	7197	7194	7201	7213	7183	6561	6671	6671	6704
7669	C05	064277_107	24205	24208	24203	24206	24205	24206	24205	24199	24199	24195	24196	24199	24196	24190	24191	15415	15373	15388	15384	15373	15371	20031	20031	20030	20030	20030	20030	20030	17844	17837	17836	17831	17831	17831	17831	7259	7259	7188	7197	7194	7201	7213	7183	6561	6671	6671	6704
7669	C05	235627_59B	24205	24208	24203	24206	24205	24206	24205	24199	24199	24195	24196	24199	24196	24190	24191	15415	15373	15388	15384	15373	15371	20031	20031	20030	20030	20030	20030	20030	17844	17837	17836	17831	17831	17831	17831	7259	7259	7188	7197	7194	7201	7213	7183	6561	6671	6671	6704
772	-	064204_34	24203	24206	24201	24204	24203	24204	24203	24197	24197	24193	24194	24197	24194	24188	24189	15415	15373	15388	15384	15373	15371	20029	20029	20028	20028	20028	20028	20028	17844	17837	17836	17831	17831	17831	17831	7258	7258	7185	7194	7191	7198	7210	7180	6558	6670	6669	6703
772	-	064249_79	24206	24209	24204	24207	24206	24207	24206	24200	24200	24196	24197	24200	24197	24191	24193	15422	15380	15395	15391	15380	15378	20037	20037	20036	20036	20036	20036	20036	17851	17844	17843	17838	17838	17838	17841	7264	7264	7193	7202	7199	7205	7218	7188	6566	6676	6676	6708
772	-	064174_4	24208	24211	24206	24209	24208	24209	24208	24202	24202	24198	24199	24202	24199	24193	24194	15419	15377	15392	15388	15377	15375	20035	20035	20034	20034	20034	20034	20034	17848	17841	17840	17835	17835	17835	17835	7261	7261	7190	7199	7196	7203	7215	7185	6563	6674	6674	6707
772	-	064217_47	24209	24212	24207	24210	24209	24210	24209	24203	24203	24199	24200	24203	24200	24194	24195	15419	15377	15392	15388	15377	15375	20033	20033	20032	20032	20032	20032	20032	17847	17840	17839	17834	17834	17834	17834	7263	7263	7192	7201	7198	7205	7217	7187	6565	6675	6675	6708
772	C01	064262_92	24215	24218	24213	24216	24215	24216	24215	24209	24209	24206	24206	24209	24206	24200	24201	15427	15385	15400	15396	15385	15383	20043	20043	20042	20042	20042	20042	20042	17856	17849	17848	17843	17843	17843	17843	7270	7270	7199	7208	7205	7212	7224	7194	6571	6681	6681	6714
772	C01	064180_10	24215	24218	24213	24216	24215	24216	24215	24209	24209	24205	24206	24209	24206	24200	24201	15427	15385	15400	15396	15385	15383	20043	20043	20042	20042	20042	20042	20042	17856	17849	17848	17843	17843	17843	17843	7270	7270	7199	7208	7205	7212	7224	7194	6571	6681	6681	6714
772	C01	064171_1	24215	24218	24213	24216	24215	24216	24215	24209	24209	24205	24206	24209	24206	24200	24201	15427	15385	15400	15396	15385	15383	20043	20043	20042	20042	20042	20042	20042	17856	17849	17848	17843	17843	17843	17843	7270	7270	7199	7208	7205	7212	7224	7194	6571	6681	6681	6714
772	C01	064196_26	24215	24218	24213	24216	24215	24216	24215	24209	24209	24205	24206	24209	24206	24200	24201	15427	15385	15400	15396	15385	15383	20043	20043	20042	20042	20042	20042	20042	17856	17849	17848	17843	17843	17843	17843	7270	7270	7199	7208	7205	7212	7224	7194	6571	6681	6681	6714
772	C01	064275_105	24215	24218	24213	24216	24215	24216	24215	24209	24209	24205	24206	24209	24206	24200	24201	15427	15385	15400	15396	15385	15383	20043	20043	20042	20042	20042	20042	20042	17856	17849	17848	17843	17843	17843	17843	7270	7270	7199	7208	7205	7212	7224	7194	6571	6681	6681	6714
772	C01	064176_6	24215	24218	24213	24216	24215	24216	24215	24209	24209	24205	24206	24209	24206	24200	24201	15427	15385	15400	15396	15385	15383	20043	20043	20042	20042	20042	20042	20042	17856	17849	17848	17843	17843	17843	17843	7270	7270	7199	7208	7205	7212	7224	7194	6571	6681	6681	6714
772	C01	064247_77	24215	24218	24213	24216	24215	24216	24215	24209	24209	24205	24206	24209	24206	24200	24201	15427	15385	15400	15396	15385	15383	20043	20043	20042	20042	20042	20042	20042	17856	17849	17848	17843	17843	17843	17843	7270	7270	7199	7208	7205	7212	7224	7194	6571	6681	6681	6714
772	C01	064261_91	24215	24218	24213	24216	24215	24216	24215	24209	24209	24205	24206	24209	24206	24200	24201	15427	15385	15400	15396	15385	15383	20043	20043	20042	20042	20042	20042	20042	17856	17849	17848	17843	17843	17843	17843	7270	7270	7199	7208	7205	7212	7224	7194	6571	6681	6681	6714
772	C01	064231_61	24214	24217	24212	24215	24214	24215	24214	24208	24208	24204	24205	24208	24205	24199	24200	15426	15384	15399	15395	15384	15382	20042	20042	20041	20041	20041	20041	20041	17855	17848	17847	17842	17842	17842	17842	7269	7269	7198	7207	7204	7211	7223	7193	6570	6680	6680	6713
772	C01	064221_51	24214	24217	24212	24215	24214	24215	24214	24208	24208	24204	24205	24208	24205	24199	24200	15426	15384	15399	15395	15384	15382	20042	20042	20041	20041	20041	20041	20041	17855	17848	17847	17842	17842	17842	17842	7269	7269	7198	7207	7204	7211	7223	7193	6570	6680	6680	6713
772	C01	064272_102	24214	24217	24212	24215	24214	24215	24214	24208	24208	24204	24205	24208	24205	24199	24200	15426	15384	15399	15395	15384	15382	20042	20042	20041	20041	20041	20041	20041	17855	17848	17847	17842	17842	17842	17842	7269	7269	7198	7207	7204	7211	7223	7193	6570	6680	6680	6713
772	C01	064248_78	24214	24217	24212	24215	24214	24215	24214	24208	24208	24204	24205	24208	24205	24199	24200	15426	15384	15399	15395	15384	15382	20042	20042	20041	20041	20041	20041	20041	17855	17848	17847	17842	17842	17842	17842	7269	7269	7198	7207	7204	7211	7223	7193	6570	6680	6680	6713
772	C01	064238_68	24214	24217	24212	24215	24214	24215	24214	24208	24208	24204	24205	24208	24205	24199	24200	15426	15384	15399	15395	15384	15382	20042	20042	20041	20041	20041	20041	20041	17855	17848	17847	17842	17842	17842	17842	7269	7269	7198	7207	7204	7211	7223	7193	6570	6680	6680	6713
772	C01	064274_104	24214	24217	24212	24215	24214	24215	24214	24208	24208	24204	24205	24208	24205	24199	24200	15426	15384	15399	15395	15384	15382	20042	20042	20041	20041	20041	20041	20041	17855	17848	17847	17842	17842	17842	17842	7269	7269	7198	7207	7204	7211	7223	7193	6570	6680	6680	6713
772	C01	064172_2	24214	24217	24212	24215	24214	24215	24214	24208	24208	24204	24205	24208	24205	24199	24200	15426	15384	15399	15395	15384	15382	20042	20042	20041	20041	20041	20041	20041	17855	17848	17847	17842	17842	17842	17842	7269	7269	7198	7207	7204	7211	7223	7193	6570	6680	6680	6713
772	C01	064251_81	24214	24217	24212	24215	24214	24215	24214	24208	24208	24204	24205	24208	24205	24199	24200	15426	15384	15399	15395	15384	15382	20042	20042	20041	20041	20041	20041	20041	17855	17848	17847	17842	17842	17842	17842	7269	7269	7198	7207	7204	7211	7223	7193	6570	6680	6680	6713
[truncated: 60 more columns]

## Sheet: Table S3_ANI
geo_loc_name	Assembly Accession	year of isolation	sample	SAMN28615254	064254_84	064259_89	064234_64	064252_82	SAMN32800476	SAMN32800478	SAMN32800474	SAMN32800479	SAMN32800492	SAMN33239360	SAMN32956518	SAMN33239361	SAMN33239362	SAMN32956519	SAMN32956520	SAMN32956516	SAMN32800473	SAMN32800480	SAMN32800496	SAMN32800499	SAMN32800351	SAMN32956515	SAMN32800483	SAMN32800487	SAMN32800495	SAMN32956387	SAMN32956521	SAMN32800486	SAMN32800475	SAMN32800481	SAMN32800482	SAMN33239358	SAMN32956517	SAMN32800484	SAMN32956522	SAMN32956539	SAMN32956529	SAMN32956535	SAMN32956534	SAMN32956536	SAMN32956525	SAMN32800494	SAMN32800485	SAMN32800498	SAMN32800493
Europe:Denmark	GCA_026973475.1	2022	SAMN28615254	100	99.8536	99.8621	99.7745	99.7852	99.8973	99.8989	99.8882	99.885	99.8952	99.8999	99.9007	99.9027	99.9163	99.8988	99.9084	99.9027	99.9126	99.8934	99.9038	99.9017	99.9052	99.9084	99.9025	99.8988	99.9134	99.8995	99.9039	99.9036	99.8985	99.8969	99.91	99.9054	99.899	99.8978	99.8955	99.8997	99.9106	99.9084	99.9078	99.9015	99.9115	99.9153	99.901	99.9082	99.9084
Africa:Nigeria	this study	2017	064254_84	99.8536	100	99.9982	99.9853	99.987	99.9611	99.9642	99.9676	99.9601	99.9706	99.9685	99.9685	99.9735	99.9663	99.9719	99.9708	99.9708	99.9716	99.9722	99.9681	99.9668	99.9761	99.9764	99.9687	99.9727	99.9692	99.9753	99.9724	99.9703	99.9711	99.9708	99.9668	99.9694	99.9709	99.9729	99.9708	99.9671	99.97	99.9713	99.9707	99.9694	99.9671	99.9671	99.9678	99.9687	99.9721
Africa:Nigeria	this study	2017	064259_89	99.8621	99.9982	100	99.9836	99.9792	99.9654	99.9566	99.9568	99.9529	99.9694	99.9775	99.9621	99.9605	99.9706	99.9749	99.9765	99.9777	99.9734	99.9761	99.9784	99.9779	99.9759	99.9753	99.9791	99.976	99.976	99.9764	99.977	99.9751	99.9748	99.9753	99.975	99.9779	99.9772	99.9794	99.9791	99.9731	99.9754	99.9774	99.9783	99.9761	99.9734	99.9762	99.9778	99.9777	99.9763
Africa:Nigeria	this study	2017	064234_64	99.7745	99.9853	99.9836	100	99.9821	99.9617	99.9544	99.9539	99.9486	99.9587	99.963	99.9634	99.9673	99.9735	99.9742	99.9737	99.9659	99.9677	99.973	99.967	99.9708	99.9756	99.9765	99.9763	99.9733	99.9738	99.9777	99.9751	99.9752	99.9761	99.9712	99.9695	99.9736	99.9742	99.9766	99.9767	99.9711	99.9686	99.974	99.9723	99.9728	99.974	99.9722	99.9732	99.9744	99.9766
Africa:Nigeria	this study	2017	064252_82	99.7852	99.987	99.9792	99.9821	100	99.9543	99.9614	99.9623	99.9572	99.9589	99.9634	99.9659	99.9704	99.9647	99.9701	99.9716	99.969	99.9715	99.9708	99.9645	99.9612	99.9639	99.9757	99.972	99.9738	99.9703	99.9736	99.9685	99.9694	99.9691	99.9704	99.9714	99.97	99.9673	99.9701	99.9718	99.9686	99.9722	99.9716	99.9711	99.9764	99.968	99.9684	99.9703	99.9711	99.9698
USA	GCA_028979385.1	2023	SAMN32800476	99.8973	99.9611	99.9654	99.9617	99.9543	100	99.9997	99.991	99.9917	99.9873	99.9948	99.9947	99.9886	99.9763	99.9906	99.9913	99.9941	99.9888	99.9906	99.9783	99.983	99.983	99.9794	99.9796	99.9781	99.9818	99.9802	99.9824	99.9824	99.985	99.9782	99.984	99.9841	99.9849	99.9812	99.9811	99.9845	99.9847	99.9824	99.982	99.9761	99.9872	99.9875	99.9817	99.9852	99.9828
USA	GCA_028979445.1	2023	SAMN32800478	99.8989	99.9642	99.9566	99.9544	99.9614	99.9997	100	99.994	99.9933	99.9929	99.9954	99.9965	99.9939	99.9948	99.9943	99.9945	99.9967	99.9935	99.9926	99.9952	99.9892	99.9917	99.9921	99.9894	99.9907	99.9906	99.9899	99.9908	99.9898	99.9932	99.9901	99.9893	99.9923	99.9925	99.987	99.9901	99.9912	99.9922	99.9888	99.9903	99.9922	99.9913	99.9918	99.9889	99.987	99.989
USA	GCA_028979305.1	2023	SAMN32800474	99.8882	99.9676	99.9568	99.9539	99.9623	99.991	99.994	100	99.9968	99.9903	99.9876	99.9939	99.9888	99.9894	99.987	99.9875	99.9892	99.9906	99.9847	99.9881	99.9865	99.9864	99.9841	99.9811	99.9819	99.9813	99.9823	99.9825	99.9818	99.9849	99.9854	99.9858	99.9872	99.9848	99.982	99.9828	99.985	99.9845	99.9819	99.9833	99.9853	99.9847	99.9847	99.9809	99.983	99.9823
USA	GCA_028979405.1	2023	SAMN32800479	99.885	99.9601	99.9529	99.9486	99.9572	99.9917	99.9933	99.9968	100	99.9878	99.9865	99.9889	99.9815	99.9845	99.9798	99.9807	99.9845	99.9842	99.9787	99.9821	99.9829	99.9817	99.9782	99.9734	99.9744	99.9745	99.9771	99.977	99.9763	99.9797	99.9825	99.9818	99.9799	99.9785	99.9768	99.9762	99.9809	99.9793	99.9761	99.9775	99.9798	99.9827	99.9831	99.9741	99.9794	99.9763
USA	GCA_028978785.1	2023	SAMN32800492	99.8952	99.9706	99.9694	99.9587	99.9589	99.9873	99.9929	99.9903	99.9878	100	99.9953	99.9934	99.9965	99.9953	99.995	99.9959	99.9973	99.9959	99.9949	99.9929	99.9907	99.9909	99.9888	99.9908	99.9867	99.9909	99.9892	99.9921	99.9917	99.9919	99.9907	99.9905	99.9882	99.9908	99.9894	99.9916	99.9926	99.9874	99.9904	99.9909	99.9903	99.991	99.9911	99.9902	99.991	99.9907
USA	GCA_029029725.1	2023	SAMN33239360	99.8999	99.9685	99.9775	99.963	99.9634	99.9948	99.9954	99.9876	99.9865	99.9953	100	99.9924	99.9941	99.9949	99.994	99.9944	99.9991	99.9956	99.9962	99.9949	99.9916	99.9935	99.9905	99.9887	99.9902	99.9883	99.9903	99.9907	99.9885	99.9911	99.9915	99.9917	99.992	99.9932	99.9909	99.9923	99.9924	99.9894	99.9905	99.9932	99.9912	99.9924	99.9927	99.9901	99.9922	99.9916
USA	GCA_028948905.1	2023	SAMN32956518	99.9007	99.9685	99.9621	99.9634	99.9659	99.9947	99.9965	99.9939	99.9889	99.9934	99.9924	100	99.9965	99.9948	99.9959	99.9962	99.9976	99.9957	99.9954	99.9941	99.9923	99.9922	99.9903	99.9911	99.9916	99.9903	99.9917	99.9913	99.9916	99.9918	99.991	99.9912	99.9908	99.9917	99.9895	99.9925	99.9923	99.9927	99.9907	99.9909	99.9919	99.9915	99.9913	99.9913	99.9913	99.9913
USA	GCA_029029825.1	2023	SAMN33239361	99.9027	99.9735	99.9605	99.9673	99.9704	99.9886	99.9939	99.9888	99.9815	99.9965	99.9941	99.9965	100	99.9969	99.9976	99.9979	99.9983	99.9967	99.9977	99.9958	99.9934	99.9956	99.9912	99.9931	99.9911	99.9939	99.9908	99.9928	99.9933	99.9938	99.994	99.9943	99.9932	99.9938	99.9912	99.9951	99.9942	99.9914	99.9941	99.9931	99.9952	99.9935	99.9935	99.9931	99.9937	99.9945
USA	GCA_029042635.1	2023	SAMN33239362	99.9163	99.9663	99.9706	99.9735	99.9647	99.9763	99.9948	99.9894	99.9845	99.9953	99.9949	99.9948	99.9969	100	99.9981	99.9982	99.9974	99.9944	99.9988	99.9973	99.9949	99.9961	99.9948	99.9979	99.9956	99.9965	99.9957	99.9979	99.9978	99.9981	99.9961	99.9975	99.9979	99.9982	99.9964	99.9966	99.9972	99.9944	99.9969	99.9978	99.997	99.9978	99.9979	99.9975	99.9979	99.9971
USA	GCA_028948885.1	2023	SAMN32956519	99.8988	99.9719	99.9749	99.9742	99.9701	99.9906	99.9943	99.987	99.9798	99.995	99.994	99.9959	99.9976	99.9981	100	99.9995	99.9985	99.9952	99.9987	99.9961	99.9933	99.9947	99.9934	99.9965	99.9946	99.9959	99.9944	99.9966	99.9974	99.9973	99.9955	99.9963	99.9967	99.9972	99.9956	99.9954	99.9954	99.9936	99.9962	99.9963	99.9962	99.9968	99.9968	99.9969	99.9971	99.9966
USA	GCA_028948945.1	2023	SAMN32956520	99.9084	99.9708	99.9765	99.9737	99.9716	99.9913	99.9945	99.9875	99.9807	99.9959	99.9944	99.9962	99.9979	99.9982	99.9995	100	99.9986	99.9954	99.9988	99.9964	99.9936	99.9947	99.9936	99.9966	99.9948	99.9959	99.9946	99.9966	99.9972	99.9974	99.995	99.9965	99.9965	99.9973	99.9958	99.9955	99.9954	99.9938	99.9963	99.9963	99.9959	99.9971	99.997	99.9969	99.997	99.9967
USA	GCA_028948825.1	2023	SAMN32956516	99.9027	99.9708	99.9777	99.9659	99.969	99.9941	99.9967	99.9892	99.9845	99.9973	99.9991	99.9976	99.9983	99.9974	99.9985	99.9986	100	99.9957	99.9979	99.9961	99.9935	99.9945	99.9918	99.9941	99.9926	99.9937	99.9927	99.9951	99.9949	99.9951	99.9938	99.9937	99.9943	99.9944	99.9924	99.9954	99.9951	99.9915	99.9935	99.9929	99.994	99.9942	99.9945	99.994	99.9942	99.9939
USA	GCA_028979285.1	2023	SAMN32800473	99.9126	99.9716	99.9734	99.9677	99.9715	99.9888	99.9935	99.9906	99.9842	99.9959	99.9956	99.9957	99.9967	99.9944	99.9952	99.9954	99.9957	100	99.995	99.9937	99.9905	99.9929	99.9902	99.9911	99.9875	99.9907	99.989	99.9917	99.9917	99.9925	99.9929	99.9926	99.9941	99.9924	99.99	99.9934	99.9926	99.9898	99.9923	99.9919	99.9926	99.9915	99.9916	99.9914	99.9917	99.9929
USA	GCA_028986165.1	2023	SAMN32800480	99.8934	99.9722	99.9761	99.973	99.9708	99.9906	99.9926	99.9847	99.9787	99.9949	99.9962	99.9954	99.9977	99.9988	99.9987	99.9988	99.9979	99.995	100	99.9953	99.993	99.9952	99.9955	99.9958	99.9961	99.9946	99.9961	99.9957	99.9958	99.9962	99.9918	99.9952	99.9964	99.9961	99.9957	99.9948	99.9947	99.9929	99.9949	99.9955	99.995	99.9959	99.9966	99.9955	99.996	99.9952
USA	GCA_028982875.1	2023	SAMN32800496	99.9038	99.9681	99.9784	99.967	99.9645	99.9783	99.9952	99.9881	99.9821	99.9929	99.9949	99.9941	99.9958	99.9973	99.9961	99.9964	99.9961	99.9937	99.9953	100	99.9973	99.9975	99.9943	99.9968	99.9951	99.9968	99.9952	99.9976	99.9973	99.9979	99.9968	99.997	99.997	99.9978	99.9972	99.9983	99.9981	99.9941	99.9969	99.9973	99.9973	99.9973	99.9975	99.997	99.9976	99.9972
USA	GCA_028892255.1	2023	SAMN32800499	99.9017	99.9668	99.9779	99.9708	99.9612	99.983	99.9892	99.9865	99.9829	99.9907	99.9916	99.9923	99.9934	99.9949	99.9933	99.9936	99.9935	99.9905	99.993	99.9973	100	99.995	99.9915	99.9945	99.9926	99.9939	99.9954	99.9968	99.9949	99.9952	99.9915	99.9948	99.9947	99.9951	99.9939	99.9984	99.9961	99.9931	99.995	99.9953	99.9954	99.9951	99.9951	99.9943	99.9952	99.9944
USA	GCA_028979325.1	2023	SAMN32800351	99.9052	99.9761	99.9759	99.9756	99.9639	99.983	99.9917	99.9864	99.9817	99.9909	99.9935	99.9922	99.9956	99.9961	99.9947	99.9947	99.9945	99.9929	99.9952	99.9975	99.995	100	99.9968	99.996	99.9962	99.9949	99.9961	99.9958	99.9962	99.9964	99.9975	99.9967	99.9967	99.9964	99.9957	99.9981	99.9967	99.9943	99.9965	99.9955	99.9977	99.9959	99.9966	99.9959	99.9963	99.9968
USA	GCA_028948805.1	2023	SAMN32956515	99.9084	99.9764	99.9753	99.9765	99.9757	99.9794	99.9921	99.9841	99.9782	99.9888	99.9905	99.9903	99.9912	99.9948	99.9934	99.9936	99.9918	99.9902	99.9955	99.9943	99.9915	99.9968	100	99.9964	99.9992	99.9946	99.9981	99.9966	99.9961	99.9965	99.9963	99.9973	99.9988	99.9965	99.9984	99.9948	99.9931	99.9969	99.9962	99.9951	99.9962	99.996	99.9984	99.9961	99.9959	99.9963
USA	GCA_028979925.1	2023	SAMN32800483	99.9025	99.9687	99.9791	99.9763	99.972	99.9796	99.9894	99.9811	99.9734	99.9908	99.9887	99.9911	99.9931	99.9979	99.9965	99.9966	99.9941	99.9911	99.9958	99.9968	99.9945	99.996	99.9964	100	99.9976	99.9976	99.9965	99.9987	99.9992	99.999	99.9953	99.9991	99.9987	99.999	99.9984	99.9964	99.9961	99.9958	99.9979	99.9987	99.9979	99.999	99.9988	99.9995	99.9991	99.9982
USA	GCA_028979945.1	2023	SAMN32800487	99.8988	99.9727	99.976	99.9733	99.9738	99.9781	99.9907	99.9819	99.9744	99.9867	99.9902	99.9916	99.9911	99.9956	99.9946	99.9948	99.9926	99.9875	99.9961	99.9951	99.9926	99.9962	99.9992	99.9976	100	99.9961	99.9991	99.997	99.9953	99.9972	99.9938	99.9969	99.9992	99.9972	99.9996	99.9944	99.9941	99.9962	99.9962	99.997	99.9958	99.9971	99.9995	99.9974	99.9972	99.9965
USA	GCA_028978825.1	2023	SAMN32800495	99.9134	99.9692	99.976	99.9738	99.9703	99.9818	99.9906	99.9813	99.9745	99.9909	99.9883	99.9903	99.9939	99.9965	99.9959	99.9959	99.9937	99.9907	99.9946	99.9968	99.9939	99.9949	99.9946	99.9976	99.9961	100	99.9955	99.9975	99.9981	99.9988	99.9943	99.9977	99.998	99.9988	99.9985	99.9952	99.9956	99.995	99.9976	99.9978	99.9973	99.9981	99.9983	99.9978	99.9998	99.9977
USA	GCA_028948845.1	2023	SAMN32956387	99.8995	99.9753	99.9764	99.9777	99.9736	99.9802	99.9899	99.9823	99.9771	99.9892	99.9903	99.9917	99.9908	99.9957	99.9944	99.9946	99.9927	99.989	99.9961	99.9952	99.9954	99.9961	99.9981	99.9965	99.9991	99.9955	100	99.9968	99.9969	99.9969	99.9927	99.9964	99.9991	99.9969	99.9983	99.995	99.9945	99.9965	99.9963	99.9966	99.9962	99.9969	99.9993	99.9964	99.9967	99.9961
USA	GCA_028948965.1	2023	SAMN32956521	99.9039	99.9724	99.977	99.9751	99.9685	99.9824	99.9908	99.9825	99.977	99.9921	99.9907	99.9913	99.9928	99.9979	99.9966	99.9966	99.9951	99.9917	99.9957	99.9976	99.9968	99.9958	99.9966	99.9987	99.997	99.9975	99.9968	100	99.9991	99.9994	99.9964	99.9988	99.9989	99.9993	99.9987	99.9969	99.9963	99.9959	99.9979	99.9979	99.9981	99.9988	99.9986	99.9988	99.9989	99.998
USA	GCA_028979905.1	2023	SAMN32800486	99.9036	99.9703	99.9751	99.9752	99.9694	99.9824	99.9898	99.9818	99.9763	99.9917	99.9885	99.9916	99.9933	99.9978	99.9974	99.9972	99.9949	99.9917	99.9958	99.9973	99.9949	99.9962	99.9961	99.9992	99.9953	99.9981	99.9969	99.9991	100	99.9995	99.9962	99.9987	99.9988	99.9995	99.9987	99.9972	99.997	99.996	99.9985	99.9985	99.9989	99.9991	99.9989	99.9997	99.9992	99.9986
USA	GCA_028979365.1	2023	SAMN32800475	99.8985	99.9711	99.9748	99.9761	99.9691	99.985	99.9932	99.9849	99.9797	99.9919	99.9911	99.9918	99.9938	99.9981	99.9973	99.9974	99.9951	99.9925	99.9962	99.9979	99.9952	99.9964	99.9965	99.999	99.9972	99.9988	99.9969	99.9994	99.9995	100	99.9983	99.9988	99.9993	99.9999	99.9994	99.9968	99.9969	99.996	99.9988	99.9993	99.9988	99.9994	99.9995	99.9992	99.9997	99.9993
USA	GCA_028979865.1	2023	SAMN32800481	99.8969	99.9708	99.9753	99.9712	99.9704	99.9782	99.9901	99.9854	99.9825	99.9907	99.9915	99.991	99.994	99.9961	99.9955	99.995	99.9938	99.9929	99.9918	99.9968	99.9915	99.9975	99.9963	99.9953	99.9938	99.9943	99.9927	99.9964	99.9962	99.9983	100	99.9985	99.9976	99.9981	99.9973	99.9951	99.9937	99.9939	99.9958	99.9956	99.9979	99.9969	99.9969	99.9957	99.9954	99.9962
USA	GCA_028979885.1	2023	SAMN32800482	99.91	99.9668	99.975	99.9695	99.9714	99.984	99.9893	99.9858	99.9818	99.9905	99.9917	99.9912	99.9943	99.9975	99.9963	99.9965	99.9937	99.9926	99.9952	99.997	99.9948	99.9967	99.9973	99.9991	99.9969	99.9977	99.9964	99.9988	99.9987	99.9988	99.9985	100	99.9985	99.9987	99.9989	99.9973	99.9967	99.997	99.9992	99.9987	99.9986	99.999	99.9988	99.9986	99.9988	99.9994
USA	GCA_029043955.1	2023	SAMN33239358	99.9054	99.9694	99.9779	99.9736	99.97	99.9841	99.9923	99.9872	99.9799	99.9882	99.992	99.9908	99.9932	99.9979	99.9967	99.9965	99.9943	99.9941	99.9964	99.997	99.9947	99.9967	99.9988	99.9987	99.9992	99.998	99.9991	99.9989	99.9988	99.9993	99.9976	99.9985	100	99.9992	99.9985	99.996	99.9961	99.996	99.9983	99.9982	99.9982	99.999	99.9999	99.9983	99.9995	99.9986
USA	GCA_028948865.1	2023	SAMN32956517	99.899	99.9709	99.9772	99.9742	99.9673	99.9849	99.9925	99.9848	99.9785	99.9908	99.9932	99.9917	99.9938	99.9982	99.9972	99.9973	99.9944	99.9924	99.9961	99.9978	99.9951	99.9964	99.9965	99.999	99.9972	99.9988	99.9969	99.9993	99.9995	99.9999	99.9981	99.9987	99.9992	100	99.9994	99.9968	99.9969	99.996	99.9988	99.9992	99.9986	99.9993	99.9994	99.9992	99.9995	99.9992
USA	GCA_028904845.1	2023	SAMN32800484	99.8978	99.9729	99.9794	99.9766	99.9701	99.9812	99.987	99.982	99.9768	99.9894	99.9909	99.9895	99.9912	99.9964	99.9956	99.9958	99.9924	99.99	99.9957	99.9972	99.9939	99.9957	99.9984	99.9984	99.9996	99.9985	99.9983	99.9987	99.9987	99.9994	99.9973	99.9989	99.9985	99.9994	100	99.9958	99.9953	99.9962	99.9974	99.9989	99.9974	99.9984	99.9985	99.9984	99.9992	99.9971
USA	GCA_028948985.1	2023	SAMN32956522	99.8955	99.9708	99.9791	99.9767	99.9718	99.9811	99.9901	99.9828	99.9762	99.9916	99.9923	99.9925	99.9951	99.9966	99.9954	99.9955	99.9954	99.9934	99.9948	99.9983	99.9984	99.9981	99.9948	99.9964	99.9944	99.9952	99.995	99.9969	99.9972	99.9968	99.9951	99.9973	99.996	99.9968	99.9958	100	99.9981	99.9951	99.9976	99.9963	99.9983	99.9965	99.9963	99.9967	99.9963	99.9972
USA	GCA_028951125.1	2023	SAMN32956539	99.8997	99.9671	99.9731	99.9711	99.9686	99.9845	99.9912	99.985	99.9809	99.9926	99.9924	99.9923	99.9942	99.9972	99.9954	99.9954	99.9951	99.9926	99.9947	99.9981	99.9961	99.9967	99.9931	99.9961	99.9941	99.9956	99.9945	99.9963	99.997	99.9969	99.9937	99.9967	99.9961	99.9969	99.9953	99.9981	100	99.9938	99.9965	99.9966	99.997	99.9963	99.9965	99.9965	99.9965	99.9962
USA	GCA_028949745.1	2023	SAMN32956529	99.9106	99.97	99.9754	99.9686	99.9722	99.9847	99.9922	99.9845	99.9793	99.9874	99.9894	99.9927	99.9914	99.9944	99.9936	99.9938	99.9915	99.9898	99.9929	99.9941	99.9931	99.9943	99.9969	99.9958	99.9962	99.995	99.9965	99.9959	99.996	99.996	99.9939	99.997	99.996	99.996	99.9962	99.9951	99.9938	100	99.9971	99.9966	99.9964	99.9966	99.9964	99.9956	99.9961	99.9967
USA	GCA_028953325.1	2023	SAMN32956535	99.9084	99.9713	99.9774	99.974	99.9716	99.9824	99.9888	99.9819	99.9761	99.9904	99.9905	99.9907	99.9941	99.9969	99.9962	99.9963	99.9935	99.9923	99.9949	99.9969	99.995	99.9965	99.9962	99.9979	99.9962	99.9976	99.9963	99.9979	99.9985	99.9988	99.9958	99.9992	99.9983	99.9988	99.9974	99.9976	99.9965	99.9971	100	99.9987	99.9994	99.9984	99.9986	99.998	99.9988	99.9994
USA	GCA_028953095.1	2023	SAMN32956534	99.9078	99.9707	99.9783	99.9723	99.9711	99.982	99.9903	99.9833	99.9775	99.9909	99.9932	99.9909	99.9931	99.9978	99.9963	99.9963	99.9929	99.9919	99.9955	99.9973	99.9953	99.9955	99.9951	99.9987	99.997	99.9978	99.9966	99.9979	99.9985	99.9993	99.9956	99.9987	99.9982	99.9992	99.9989	99.9963	99.9966	99.9966	99.9987	100	99.9981	99.9987	99.9989	99.9982	99.9991	99.9983
USA	GCA_028950565.1	2023	SAMN32956536	99.9015	99.9694	99.9761	99.9728	99.9764	99.9761	99.9922	99.9853	99.9798	99.9903	99.9912	99.9919	99.9952	99.997	99.9962	99.9959	99.994	99.9926	99.995	99.9973	99.9954	99.9977	99.9962	99.9979	99.9958	99.9973	99.9962	99.9981	99.9989	99.9988	99.9979	99.9986	99.9982	99.9986	99.9974	99.9983	99.997	99.9964	99.9994	99.9981	100	99.9979	99.9983	99.9982	99.9985	99.9992
USA	GCA_028949625.1	2023	SAMN32956525	99.9115	99.9671	99.9734	99.974	99.968	99.9872	99.9913	99.9847	99.9827	99.991	99.9924	99.9915	99.9935	99.9978	99.9968	99.9971	99.9942	99.9915	99.9959	99.9973	99.9951	99.9959	99.996	99.999	99.9971	99.9981	99.9969	99.9988	99.9991	99.9994	99.9969	99.999	99.999	99.9993	99.9984	99.9965	99.9963	99.9966	99.9984	99.9987	99.9979	100	99.9993	99.9988	99.9994	99.9986
USA	GCA_028978745.1	2023	SAMN32800494	99.9153	99.9671	99.9762	99.9722	99.9684	99.9875	99.9918	99.9847	99.9831	99.9911	99.9927	99.9913	99.9935	99.9979	99.9968	99.997	99.9945	99.9916	99.9966	99.9975	99.9951	99.9966	99.9984	99.9988	99.9995	99.9983	99.9993	99.9986	99.9989	99.9995	99.9969	99.9988	99.9999	99.9994	99.9985	99.9963	99.9965	99.9964	99.9986	99.9989	99.9983	99.9993	100	99.9986	99.9997	99.9987
USA	GCA_028904825.1	2023	SAMN32800485	99.901	99.9678	99.9778	99.9732	99.9703	99.9817	99.9889	99.9809	99.9741	99.9902	99.9901	99.9913	99.9931	99.9975	99.9969	99.9969	99.994	99.9914	99.9955	99.997	99.9943	99.9959	99.9961	99.9995	99.9974	99.9978	99.9964	99.9988	99.9997	99.9992	99.9957	99.9986	99.9983	99.9992	99.9984	99.9967	99.9965	99.9956	99.998	99.9982	99.9982	99.9988	99.9986	100	99.999	99.9983
USA	GCA_028982915.1	2023	SAMN32800498	99.9082	99.9687	99.9777	99.9744	99.9711	99.9852	99.987	99.983	99.9794	99.991	99.9922	99.9913	99.9937	99.9979	99.9971	99.997	99.9942	99.9917	99.996	99.9976	99.9952	99.9963	99.9959	99.9991	99.9972	99.9998	99.9967	99.9989	99.9992	99.9997	99.9954	99.9988	99.9995	99.9995	99.9992	99.9963	99.9965	99.9961	99.9988	99.9991	99.9985	99.9994	99.9997	99.999	100	99.999
USA	GCA_028978725.1	2023	SAMN32800493	99.9084	99.9721	99.9763	99.9766	99.9698	99.9828	99.989	99.9823	99.9763	99.9907	99.9916	99.9913	99.9945	99.9971	99.9966	99.9967	99.9939	99.9929	99.9952	99.9972	99.9944	99.9968	99.9963	99.9982	99.9965	99.9977	99.9961	99.998	99.9986	99.9993	99.9962	99.9994	99.9986	99.9992	99.9971	99.9972	99.9962	99.9967	99.9994	99.9983	99.9992	99.9986	99.9987	99.9983	99.999	100
USA	GCA_028892275.1	2023	SAMN32800497	99.897	99.9772	99.979	99.979	99.969	99.9859	99.9943	99.9888	99.9834	99.9887	99.9927	99.9951	99.9939	99.9923	99.9943	99.9942	99.9929	99.9919	99.9937	99.9959	99.9978	99.9962	99.9973	99.996	99.9966	99.9957	99.9965	99.9962	99.9963	99.9968	99.9947	99.9972	99.997	99.9967	99.9966	99.996	99.9951	99.9993	99.9971	99.9964	99.9968	99.9964	99.9971	99.996	99.9968	99.9974
USA	GCA_028951185.1	2023	SAMN32956540	99.9109	99.9745	99.9788	99.9763	99.9797	99.9827	99.989	99.9824	99.9768	99.9865	99.9906	99.9908	99.9934	99.9964	99.9956	99.9957	99.9931	99.9896	99.9951	99.9961	99.9963	99.9966	99.9986	99.9979	99.9987	99.9966	99.9986	99.9971	99.996	99.9982	99.9951	99.9988	99.9986	99.9981	99.9969	99.9966	99.9956	99.9975	99.999	99.9982	99.9989	99.9978	99.9986	99.998	99.9984	99.9987
USA	GCA_028950765.1	2023	SAMN32956537	99.9108	99.9729	99.9805	99.9799	99.9715	99.9848	99.9913	99.9847	99.9805	99.9886	99.9909	99.9904	99.993	99.9961	99.9951	99.9953	99.9929	99.9901	99.9953	99.9958	99.9962	99.9966	99.998	99.9976	99.9982	99.9971	99.9982	99.9974	99.9978	99.9978	99.9971	99.9988	99.9982	99.9978	99.9968	99.9966	99.9955	99.9972	99.9989	99.9979	99.9987	99.998	99.9987	99.9975	99.9984	99.9989
USA	GCA_028952905.1	2023	SAMN32956533	99.9086	99.9623	99.9674	99.9711	99.9634	99.9835	99.9914	99.9856	99.9796	99.9929	99.9939	99.9935	99.9954	99.998	99.9971	99.9974	99.9961	99.9936	99.996	99.9995	99.9968	99.9977	99.9958	99.999	99.9974	99.9986	99.997	99.999	99.9994	99.9999	99.9954	99.9987	99.999	99.9998	99.9983	99.9983	99.9993	99.9961	99.9988	99.9988	99.9984	99.9994	99.9995	99.9993	99.9995	99.9992
USA	GCA_028949685.1	2023	SAMN32956528	99.9027	99.9644	99.9682	99.9681	99.9646	99.9881	99.9938	99.9876	99.9848	99.9886	99.9886	99.9943	99.9913	99.9957	99.9942	99.9948	99.9923	99.9893	99.9935	99.9955	99.9936	99.9942	99.9962	99.9969	99.9974	99.9956	99.997	99.997	99.9974	99.9972	99.9947	99.9963	99.9959	99.9971	99.9962	99.9952	99.9956	99.9985	99.9961	99.996	99.9958	99.9972	99.9967	99.9973	99.9963	99.9962
USA	GCA_029037795.1	2023	SAMN33239364	99.9095	99.957	99.9634	99.9662	99.9594	99.9828	99.991	99.9848	99.9792	99.991	99.9939	99.9934	99.9953	99.9968	99.996	99.9963	99.9958	99.9928	99.9953	99.9988	99.997	99.9973	99.9939	99.9969	99.9951	99.9963	99.9954	99.9969	99.9974	99.9975	99.994	99.9969	99.9969	99.9974	99.9964	99.9985	99.9984	99.9951	99.9973	99.9974	99.9974	99.9977	99.9973	99.997	99.9974	99.9968
USA	GCA_029029565.1	2023	SAMN33239359	99.9025	99.96	99.962	99.9692	99.9683	99.9796	99.9912	99.9828	99.9754	99.9916	99.9895	99.9909	99.9932	99.9973	99.9967	99.9966	99.995	99.9923	99.9954	99.9976	99.9944	99.9958	99.9962	99.9981	99.9968	99.9994	99.9961	99.9991	99.999	99.9998	99.9963	99.9984	99.9992	99.9996	99.9971	99.9961	99.9961	99.9957	99.9982	99.9981	99.9982	99.9985	99.9989	99.9985	99.9991	99.9985
USA	GCA_028950985.1	2023	SAMN32956538	99.9011	99.9734	99.9806	99.9763	99.97	99.9901	99.9925	99.9859	99.98	99.9907	99.9945	99.997	99.9978	99.999	99.999	99.999	99.9978	99.9962	99.9979	99.9969	99.9992	99.9972	99.9958	99.9982	99.9943	99.9977	99.9972	99.9991	99.9968	99.9972	99.9955	99.9963	99.9956	99.9972	99.9956	99.9985	99.9986	99.9948	99.999	99.9975	99.9984	99.9989	99.9991	99.9982	99.9993	99.9986
USA	GCA_029037815.1	2023	SAMN33239365	99.9053	99.9665	99.976	99.9689	99.9688	99.9911	99.9916	99.9868	99.9829	99.9933	99.9955	99.9959	99.9969	99.9969	99.9974	99.9973	99.9971	99.9946	99.9962	99.9989	99.9976	99.996	99.9932	99.9955	99.9948	99.9964	99.9943	99.9964	99.9962	99.9975	99.9939	99.9967	99.9957	99.9974	99.9971	99.9973	99.9974	99.9949	99.9955	99.9971	99.9959	99.9964	99.9961	99.9959	99.9971	99.9956
USA	GCA_028948425.1	2023	SAMN32956532	99.9028	99.9718	99.9835	99.9713	99.9737	99.9863	99.9904	99.9853	99.9799	99.9937	99.9979	99.9938	99.9951	99.9953	99.9954	99.995	99.9979	99.9951	99.9974	99.9991	99.9981	99.9972	99.9961	99.9962	99.9973	99.9972	99.9967	99.9969	99.9965	99.9979	99.9943	99.9969	99.9973	99.9977	99.9974	99.9971	99.9973	99.9949	99.9962	99.9977	99.9967	99.9967	99.9973	99.996	99.9973	99.9963
USA	GCA_028949665.1	2023	SAMN32956527	99.9074	99.9751	99.9815	99.9752	99.9776	99.9898	99.9913	99.9868	99.9809	99.9932	99.9967	99.9961	99.9985	99.9974	99.9978	99.9978	99.9974	99.9984	99.9975	99.9979	99.9977	99.9984	99.9972	99.9965	99.9971	99.9967	99.9969	99.9962	99.9964	99.9968	99.9948	99.9976	99.9972	99.9968	99.996	99.9984	99.9971	99.9963	99.997	99.9963	99.9976	99.9973	99.9972	99.9961	99.9969	99.9975
USA	GCA_028979965.1	2023	SAMN32800488	99.9	99.974	99.9816	99.9775	99.9765	99.9867	99.9898	99.9851	99.9788	99.9918	99.9937	99.9955	99.9962	99.9935	99.9972	99.9969	99.9952	99.9936	99.9968	99.9972	99.9959	99.9973	99.9988	99.9977	99.9988	99.997	99.9972	99.9973	99.9972	99.9981	99.9955	99.999	99.9976	99.9981	99.9988	99.9971	99.9957	99.9983	99.9972	99.9979	99.9975	99.9971	99.9974	99.9975	99.9983	99.9974
USA	GCA_028891775.1	2023	SAMN32800490	99.9086	99.9757	99.9813	99.9762	99.9779	99.9876	99.9904	99.9837	99.978	99.9907	99.9932	99.9924	99.9953	99.9972	99.9964	99.996	99.9944	99.9932	99.9972	99.997	99.9962	99.9972	99.999	99.9978	99.9988	99.9975	99.9976	99.9975	99.9974	99.9985	99.9956	99.999	99.9981	99.9985	99.9988	99.997	99.996	99.9973	99.9981	99.9987	99.9982	99.9973	99.998	99.9976	99.998	99.998
USA	GCA_028949605.1	2023	SAMN32956523	99.9078	99.975	99.9819	99.9756	99.9791	99.9903	99.9925	99.9876	99.9841	99.9914	99.995	99.9943	99.9969	99.9965	99.9973	99.9969	99.9964	99.9943	99.9961	99.9974	99.9967	99.9968	99.9978	99.9965	99.9981	99.9982	99.9974	99.997	99.997	99.9984	99.9969	99.9989	99.9975	99.9981	99.9983	99.9973	99.9962	99.998	99.998	99.9988	99.9975	99.9975	99.9975	99.9963	99.9984	99.9976
USA	GCA_028984315.1	2023	SAMN32800491	99.9084	99.9756	99.9821	99.9784	99.9787	99.9892	99.9902	99.9856	99.9803	99.9927	99.9948	99.9949	99.9975	99.9973	99.9976	99.9977	99.9968	99.9952	99.9975	99.9977	99.9981	99.9974	99.9987	99.9981	99.9986	99.9984	99.9978	99.9968	99.9974	99.9979	99.9946	99.9991	99.998	99.9978	99.9969	99.998	99.997	99.9969	99.9993	99.9987	99.9988	99.9982	99.9987	99.9975	99.9988	99.9984
Africa:Nigeria	GCA_026325715.1	2022	SAMEA111505166	99.8763	99.9725	99.9758	99.9689	99.9705	99.9779	99.979	99.975	99.9746	99.9796	99.9805	99.9771	99.9793	99.978	99.9787	99.9791	99.9791	99.9777	99.9741	99.9831	99.9847	99.9883	99.9875	99.9852	99.9857	99.9858	99.9856	99.9859	99.9849	99.9872	99.9853	99.9894	99.9883	99.9878	99.989	99.9878	99.9908	99.9899	99.9891	99.9874	99.986	99.9884	99.9901	99.9873	99.9885	99.9891
USA	GCA_029035845.1	2023	SAMN33239363	99.9009	99.9702	99.9733	99.9498	99.9443	99.9787	99.9896	99.9845	99.9777	99.9918	99.9905	99.9919	99.9952	99.9959	99.9959	99.9957	99.9943	99.9955	99.9951	99.9984	99.9958	99.9986	99.9949	99.9967	99.9943	99.9972	99.9943	99.9967	99.9974	99.9973	99.9958	99.9974	99.9962	99.9973	99.9971	99.9991	99.9979	99.9947	99.9975	99.9961	99.9987	99.9966	99.9968	99.9971	99.9971	99.9978
Europe:United Kingdom	GCA_027002295.1	2022	SAMN08815324	99.9121	99.9634	99.9569	99.9577	99.9673	99.976	99.9794	99.9749	99.9721	99.9725	99.975	99.9755	99.9773	99.9783	99.9792	99.9792	99.9792	99.9775	99.9789	99.9747	99.9746	99.9745	99.9784	99.9745	99.9756	99.974	99.9776	99.9757	99.9755	99.976	99.9756	99.9751	99.9754	99.9744	99.9747	99.9745	99.9736	99.9741	99.9747	99.9746	99.9748	99.9737	99.9749	99.9735	99.975	99.9744
Europe:Italy	GCA_024901315.1	2022	SAMN24979517	99.9028	99.9815	99.9833	99.9782	99.9778	99.9695	99.968	99.9638	99.9631	99.972	99.974	99.9698	99.9742	99.9752	99.9764	99.9776	99.9736	99.9766	99.9825	99.9759	99.9764	99.9802	99.9797	99.9799	99.9793	99.9785	99.9757	99.9756	99.9767	99.9783	99.9797	99.9807	99.9804	99.9788	99.9803	99.9774	99.9748	99.9784	99.9793	99.9817	99.9795	99.9789	99.9814	99.9796	99.9811	99.9786
Asia:India	GCA_018985735.1	2021	SAMN19653822	99.8102	99.9654	99.9504	99.9801	99.9778	99.9597	99.966	99.9622	99.9564	99.9677	99.9717	99.9666	99.9675	99.9739	99.9743	99.975	99.9702	99.9754	99.9802	99.9643	99.9607	99.9807	99.9771	99.9659	99.9692	99.9647	99.9774	99.9719	99.9647	99.9746	99.9636	99.9623	99.9765	99.9745	99.9726	99.9708	99.9689	99.9628	99.9625	99.9731	99.9646	99.9758	99.9763	99.9665	99.9712	99.9754
Asia:India	GCA_018986085.1	2021	SAMN19653805	99.8107	99.9765	99.9825	99.976	99.982	99.9579	99.9708	99.9619	99.9572	99.9679	99.975	99.9719	99.9747	99.979	99.9783	99.9817	99.9764	99.9827	99.9749	99.9757	99.977	99.9779	99.9774	99.9801	99.9802	99.9795	99.9788	99.978	99.978	99.9798	99.9812	99.9766	99.9737	99.9772	99.9765	99.9797	99.975	99.9787	99.9797	99.9796	99.9761	99.9739	99.9759	99.9777	99.9787	99.9794
Africa:Nigeria	this study	2017	064264_94	99.7912	99.9767	99.9807	99.9814	99.9839	99.963	99.9644	99.9517	99.945	99.9669	99.965	99.9651	99.9685	99.9675	99.974	99.974	99.9699	99.9754	99.9726	99.9663	99.9647	99.9741	99.9783	99.9731	99.9733	99.9705	99.9691	99.9692	99.9692	99.9725	99.9719	99.9758	99.971	99.9708	99.9739	99.9738	99.9694	99.9733	99.9734	99.9758	99.9724	99.9695	99.9701	99.9703	99.9744	99.9739
Africa:Nigeria	this study	2017	064226_56	99.7908	99.9805	99.982	99.9629	99.9745	99.9607	99.9627	99.9563	99.9543	99.9697	99.9689	99.9671	99.9682	99.972	99.9731	99.9741	99.971	99.9753	99.9703	99.9665	99.9682	99.9755	99.976	99.9716	99.9718	99.971	99.9742	99.9732	99.97	99.9749	99.9764	99.9706	99.9708	99.9709	99.9735	99.9755	99.9687	99.9683	99.9727	99.9748	99.9689	99.9695	99.9695	99.9677	99.9735	99.973
Europe:Germany	GCA_019757855.1	2021	SAMN18206375	99.8187	99.9836	99.9776	99.981	99.986	99.9547	99.9619	99.9662	99.9587	99.9624	99.9612	99.9619	99.9641	99.9686	99.9707	99.9708	99.966	99.9726	99.9762	99.9712	99.9698	99.978	99.9782	99.9728	99.9756	99.9681	99.9766	99.9719	99.9711	99.9717	99.9725	99.9703	99.9728	99.9735	99.97	99.9738	99.9712	99.9737	99.9731	99.9738	99.9742	99.9723	99.9703	99.9744	99.9715	99.9747
Asia:Malaysia	GCA_004122805.1	2019	SAMN10769655	99.8155	99.9821	99.9787	99.9816	99.981	99.9614	99.9569	99.9698	99.9655	99.9629	99.9667	99.9689	99.9679	99.9692	99.9736	99.9746	99.9717	99.9747	99.9787	99.9739	99.9736	99.9792	99.9759	99.9742	99.9774	99.9721	99.9802	99.9745	99.9739	99.9752	99.9727	99.9715	99.9752	99.9758	99.9734	99.9758	99.9722	99.9738	99.9743	99.9756	99.9737	99.9738	99.9742	99.9748	99.9721	99.9759
Asia:India	GCA_018986035.1	2021	SAMN19653807	99.7941	99.9819	99.9773	99.9817	99.9859	99.959	99.9625	99.9678	99.9632	99.9675	99.9643	99.9697	99.9702	99.9743	99.9779	99.9784	99.9722	99.9787	99.9747	99.9734	99.9772	99.9806	99.9808	99.9783	99.9813	99.976	99.9838	99.9784	99.978	99.9796	99.9748	99.9737	99.9759	99.9767	99.9778	99.9781	99.978	99.9801	99.9786	99.9795	99.9797	99.9769	99.977	99.9759	99.9761	99.9768
Europe:Norway	GCA_028552365.1	2023	SAMN15863086	99.8176	99.9831	99.9779	99.9832	99.9816	99.9699	99.9723	99.9707	99.9716	99.9719	99.9726	99.9754	99.9726	99.9769	99.973	99.9736	99.971	99.9765	99.9769	99.9751	99.9753	99.9785	99.9773	99.9757	99.9779	99.9757	99.9784	99.9813	99.9738	99.9767	99.9761	99.9758	99.9715	99.9765	99.9755	99.9771	99.9727	99.976	99.9748	99.9761	99.972	99.9784	99.9752	99.974	99.9749	99.9741
Europe:Ireland	GCA_903804975.1	2020	SAMEA4553040	99.7978	99.972	99.9824	99.9762	99.9832	99.9649	99.9683	99.9663	99.9619	99.9657	99.973	99.972	99.9688	99.9718	99.9772	99.9789	99.9752	99.9773	99.9731	99.9747	99.975	99.98	99.9805	99.9765	99.9771	99.9754	99.9801	99.9802	99.9771	99.9794	99.9775	99.9722	99.9794	99.9769	99.9792	99.9785	99.9749	99.9742	99.9764	99.9783	99.9748	99.9748	99.9767	99.9753	99.9791	99.9784
Europe:Germany	GCA_019758305.1	2021	SAMN18206350	99.7973	99.9714	99.976	99.9718	99.9784	99.9629	99.9634	99.9698	99.9632	99.9669	99.9689	99.9705	99.9695	99.9686	99.9764	99.9763	99.9733	99.9763	99.9766	99.975	99.9763	99.9776	99.9776	99.9762	99.9769	99.974	99.9785	99.9785	99.976	99.9776	99.977	99.9709	99.9734	99.9762	99.9769	99.9782	99.9718	99.9739	99.9758	99.9758	99.9746	99.9726	99.9715	99.9749	99.9762	99.9754
Europe:Denmark	GCA_900251695.1	2018	SAMEA104473507	99.7787	99.9624	99.9741	99.9717	99.9818	99.963	99.9611	99.9635	99.9534	99.9673	99.9683	99.9692	99.9709	99.9581	99.9745	99.9791	99.972	99.9781	99.9762	99.9704	99.9715	99.976	99.9772	99.977	99.9747	99.9758	99.9781	99.9777	99.9763	99.9764	99.9777	99.9708	99.9759	99.9743	99.9761	99.9763	99.9729	99.9733	99.9743	99.9742	99.9748	99.9725	99.9728	99.9755	99.9753	99.9736
Africa:Nigeria	GCA_013346765.1	2020	SAMN15166407	99.7722	99.9829	99.9787	99.977	99.9837	99.9488	99.9691	99.9722	99.9704	99.9724	99.9703	99.9734	99.9748	99.9754	99.9749	99.9746	99.9733	99.977	99.9732	99.9767	99.9755	99.9828	99.9816	99.9762	99.9798	99.9767	99.9802	99.9781	99.9739	99.9775	99.9773	99.9754	99.979	99.9774	99.9734	99.9752	99.973	99.978	99.9754	99.9723	99.976	99.9758	99.9791	99.9764	99.973	99.9788
Africa:Nigeria	GCA_013344945.1	2020	SAMN15166405	99.7858	99.9645	99.9653	99.9807	99.982	99.9419	99.9622	99.9669	99.9606	99.9633	99.9638	99.965	99.9659	99.9608	99.966	99.9653	99.9647	99.9647	99.9709	99.9686	99.9723	99.9756	99.9754	99.9691	99.9723	99.968	99.9758	99.9717	99.9699	99.9695	99.9691	99.968	99.9739	99.9718	99.9707	99.9739	99.9662	99.9717	99.9727	99.9698	99.9686	99.9678	99.9687	99.9713	99.968	99.9735
Africa:Nigeria	GCA_013346705.1	2020	SAMN15166404	99.7958	99.9678	99.9654	99.9802	99.9819	99.9592	99.9713	99.9763	99.966	99.9731	99.9776	99.9748	99.9758	99.9731	99.9732	99.9766	99.977	99.9772	99.9732	99.9742	99.9712	99.978	99.9777	99.9741	99.9778	99.9767	99.9787	99.9763	99.975	99.9759	99.9754	99.9772	99.9772	99.9759	99.9759	99.9711	99.9709	99.9744	99.9719	99.9707	99.9736	99.9754	99.9786	99.9749	99.9765	99.9765
Africa:Nigeria	GCA_013346725.1	2020	SAMN15166406	99.7733	99.9774	99.9698	99.9788	99.9762	99.9499	99.9664	99.9789	99.9726	99.9642	99.9699	99.9687	99.9691	99.9714	99.9731	99.9741	99.9728	99.9755	99.9756	99.975	99.9702	99.977	99.9798	99.9752	99.9776	99.9753	99.9776	99.9754	99.975	99.9755	99.9785	99.9763	99.9777	99.9752	99.9747	99.9724	99.9675	99.9726	99.9737	99.9711	99.9748	99.973	99.9733	99.9747	99.976	99.9779
Africa:Nigeria	GCA_013345565.1	2020	SAMN15166399	99.7626	99.9715	99.9712	99.9834	99.98	99.9572	99.968	99.9719	99.9635	99.9655	99.9778	99.9722	99.9698	99.9569	99.9704	99.9723	99.9718	99.9705	99.9749	99.971	99.9772	99.9729	99.9735	99.9725	99.974	99.9726	99.9755	99.9756	99.9758	99.9757	99.977	99.9728	99.974	99.9743	99.9734	99.9749	99.9731	99.9701	99.9752	99.9744	99.971	99.9739	99.9753	99.9743	99.9778	99.9751
Africa:Nigeria	GCA_013346785.1	2020	SAMN15166400	99.7763	99.9897	99.9881	99.985	99.9819	99.9727	99.9638	99.9699	99.9634	99.9602	99.9773	99.9696	99.9682	99.9544	99.9689	99.9738	99.9728	99.9695	99.974	99.9708	99.9724	99.9711	99.9747	99.9714	99.9751	99.972	99.9765	99.974	99.9731	99.9727	99.9756	99.9732	99.9765	99.9746	99.975	99.9753	99.9757	99.9766	99.9759	99.9775	99.9762	99.9765	99.9776	99.9744	99.9769	99.9759
Africa:Nigeria	GCA_013346735.1	2020	SAMN15166403	99.802	99.9695	99.9723	99.9796	99.9876	99.9552	99.9722	99.9767	99.9676	99.9747	99.9734	99.9741	99.9782	99.9795	99.9773	99.9779	99.9754	99.9794	99.9766	99.9792	99.9801	99.9815	99.9836	99.983	99.9815	99.9806	99.9834	99.9817	99.981	99.9816	99.9843	99.9803	99.9817	99.9824	99.983	99.9812	99.978	99.9806	99.9814	99.9798	99.9832	99.9776	99.9818	99.9812	99.9794	99.9832
Africa:Nigeria	GCA_013344785.1	2020	SAMN15166402	99.7569	99.9744	99.9736	99.9862	99.987	99.9585	99.9676	99.9745	99.9667	99.9702	99.9771	99.9744	99.9755	99.9761	99.9761	99.9802	99.9793	99.9779	99.9745	99.9769	99.9804	99.9807	99.9811	99.9807	99.9801	99.9806	99.9808	99.981	99.9796	99.9796	99.9793	99.9782	99.9784	99.9782	99.9793	99.979	99.9741	99.9765	99.9793	99.9791	99.9774	99.9756	99.9773	99.9783	99.978	99.9789
Africa:Nigeria	GCA_013346825.1	2020	SAMN15166401	99.7733	99.9732	99.9872	99.9815	99.9795	99.9595	99.9653	99.9742	99.9645	99.9677	99.9765	99.9736	99.9724	99.9739	99.972	99.9754	99.9746	99.9755	99.9702	99.973	99.9778	99.9761	99.9769	99.976	99.9777	99.9769	99.9789	99.9792	99.9793	99.9797	99.9789	99.9737	99.9742	99.9748	99.9753	99.9751	99.9727	99.972	99.9753	99.9741	99.9716	99.9738	99.9758	99.974	99.9781	99.9748
Africa:Nigeria	this study	2017	064236_66	99.7863	99.9951	99.9959	99.9831	99.9829	99.9635	99.9619	99.969	99.9571	99.9633	99.9735	99.9701	99.9728	99.9724	99.9742	99.9776	99.9777	99.976	99.9761	99.9746	99.9715	99.9754	99.9773	99.9769	99.9761	99.9768	99.9748	99.9757	99.9755	99.9761	99.9754	99.9739	99.9745	99.975	99.975	99.9753	99.9704	99.9724	99.9754	99.9754	99.9736	99.9732	99.9714	99.9745	99.9742	99.9751
Africa:Nigeria	this study	2017	064249_79	99.7835	99.9768	99.9705	99.9789	99.9797	99.9578	99.9597	99.9713	99.9596	99.961	99.9722	99.9699	99.9747	99.9728	99.9739	99.9776	99.9744	99.9775	99.976	99.9712	99.9662	99.97	99.978	99.9778	99.9786	99.9764	99.9749	99.9752	99.9758	99.9763	99.976	99.9772	99.9731	99.9733	99.9726	99.9742	99.9736	99.9738	99.9744	99.9768	99.9768	99.973	99.9747	99.9756	99.9762	99.9739
Africa:Benin	GCA_032322395.1	2023	SAMN33372420	99.7777	99.9853	99.9804	99.9675	99.973	99.9639	99.9699	99.9616	99.9548	99.9679	99.9735	99.9704	99.9701	99.9731	99.9729	99.9729	99.9719	99.9734	99.9752	99.9744	99.9734	99.9735	99.9794	99.9741	99.9735	99.9732	99.9779	99.9817	99.9749	99.9758	99.9732	99.9774	99.9725	99.977	99.9756	99.9782	99.9738	99.976	99.9763	99.9756	99.9732	99.9771	99.9743	99.9739	99.9763	99.976
Africa:Benin	GCA_032322215.1	2023	SAMN33372401	99.7876	99.983	99.9819	99.9826	99.9829	99.9642	99.968	99.9605	99.9546	99.9696	99.9698	99.9684	99.9704	99.9733	99.9733	99.9743	99.9681	99.973	99.9763	99.9759	99.9766	99.9792	99.9809	99.9773	99.9764	99.9771	99.9804	99.9809	99.9771	99.9778	99.9781	99.9793	99.9733	99.9784	99.9759	99.979	99.9736	99.9793	99.9784	99.9776	99.9755	99.9768	99.9768	99.9762	99.9769	99.9776
Africa:Nigeria	this study	2017	064232_62	99.7859	99.9776	99.9874	99.9821	99.9887	99.9581	99.9734	99.9722	99.9653	99.9719	99.9673	99.9738	99.976	99.9709	99.9753	99.9745	99.9747	99.9766	99.9652	99.9726	99.9708	99.9778	99.985	99.9783	99.9837	99.979	99.9823	99.9809	99.9788	99.9809	99.9751	99.9786	99.9763	99.9764	99.978	99.9739	99.9715	99.9782	99.9749	99.9743	99.9757	99.974	99.9744	99.9746	99.975	99.9762
Europe:Germany	GCA_019757775.1	2021	SAMN18206378	99.7948	99.9903	99.9878	99.9908	99.99	99.9632	99.9718	99.9787	99.9673	99.9631	99.9713	99.9752	99.9744	99.9771	99.9797	99.9793	99.9791	99.9797	99.9781	99.9767	99.9811	99.9813	99.9859	99.9821	99.9848	99.9788	99.9891	99.9846	99.9829	99.9832	99.9779	99.9788	99.981	99.9814	99.9829	99.9843	99.9816	99.982	99.9833	99.9828	99.9812	99.9787	99.9796	99.9808	99.9809	99.9817
Africa:Nigeria	this study	2017	064217_47	99.7862	99.9872	99.9889	99.974	99.9791	99.9722	99.9677	99.9634	99.9579	99.967	99.9737	99.9736	99.973	99.977	99.9792	99.9804	99.9758	99.9811	99.9788	99.9751	99.9752	99.9804	99.9837	99.9784	99.9786	99.9773	99.9809	99.9812	99.9782	99.9809	99.979	99.9787	99.977	99.9766	99.9782	99.9823	99.977	99.9782	99.9791	99.9794	99.98	99.9811	99.9791	99.9761	99.979	99.9808
Africa:Nigeria	this study	2017	064192_22	99.7699	99.9845	99.9866	99.9917	99.9919	99.9672	99.9719	99.9593	99.9525	99.9705	99.9773	99.9736	99.9732	99.9764	99.979	99.9792	99.9785	99.9776	99.9755	99.976	99.9776	99.9813	99.982	99.977	99.9772	99.9761	99.9817	99.9817	99.9765	99.9794	99.9802	99.9809	99.9807	99.9806	99.9828	99.9842	99.9788	99.9801	99.9805	99.9812	99.9801	99.9804	99.981	99.978	99.9814	99.9831
Africa:Nigeria	this study	2017	064251_81	99.7953	99.9875	99.9902	99.9808	99.9825	99.9735	99.9744	99.9826	99.972	99.9753	99.9778	99.9809	99.9802	99.9781	99.9812	99.9848	99.9838	99.9848	99.9826	99.9811	99.9806	99.9838	99.9842	99.9825	99.9836	99.9837	99.983	99.9835	99.9832	99.9841	99.9834	99.9813	99.9819	99.9822	99.9854	99.9811	99.9789	99.9812	99.982	99.9851	99.9806	99.9792	99.9804	99.981	99.982	99.9816
Africa:Nigeria	this study	2017	064248_78	99.8005	99.9891	99.98	99.9912	99.99	99.9692	99.9675	99.9709	99.9608	99.9636	99.9702	99.972	99.9728	99.9775	99.9777	99.9813	99.9758	99.9805	99.9802	99.975	99.9752	99.9785	99.9815	99.9801	99.9804	99.9794	99.9777	99.9784	99.9791	99.9793	99.9793	99.9797	99.9778	99.9775	99.9764	99.9755	99.9743	99.9766	99.9784	99.9791	99.9794	99.9805	99.9784	99.9779	99.9788	99.9777
Africa:Nigeria	this study	2017	064171_1	99.7892	99.9876	99.9899	99.9864	99.9864	99.9703	99.9668	99.9713	99.9634	99.9643	99.9677	99.9709	99.972	99.9704	99.9736	99.9774	99.9743	99.977	99.9744	99.967	99.969	99.9729	99.9787	99.9738	99.9744	99.9721	99.9752	99.9759	99.9724	99.976	99.9719	99.9733	99.9737	99.9734	99.9704	99.9704	99.97	99.9713	99.9711	99.9727	99.9718	99.973	99.9705	99.9723	99.973	99.9709
Africa:Nigeria	this study	2017	064275_105	99.7848	99.9862	99.9887	99.9896	99.991	99.9696	99.9644	99.9614	99.9539	99.9669	99.9697	99.969	99.9711	99.9716	99.9756	99.9767	99.9721	99.9781	99.9784	99.9698	99.9715	99.9792	99.9817	99.9758	99.9764	99.9735	99.9758	99.9764	99.9741	99.9771	99.9765	99.9774	99.9749	99.9745	99.9748	99.9769	99.9747	99.9751	99.9752	99.9775	99.9766	99.978	99.9758	99.9741	99.9775	99.9772
Africa:Nigeria	this study	2017	064261_91	99.7936	99.9876	99.9879	99.9844	99.9836	99.9683	99.9677	99.9625	99.9584	99.9728	99.9766	99.9743	99.9758	99.9823	99.9822	99.9836	99.9791	99.9825	99.9815	99.9771	99.9782	99.9833	99.9867	99.9817	99.9822	99.9811	99.9842	99.9846	99.9817	99.9842	99.9819	99.9809	99.9823	99.9822	99.9851	99.9831	99.9785	99.9794	99.9824	99.983	99.9815	99.9803	99.9817	99.9797	99.983	99.9847
Africa:Nigeria	this study	2017	064274_104	99.7945	99.987	99.9897	99.9892	99.9827	99.9749	99.9716	99.966	99.9574	99.9688	99.9773	99.9756	99.975	99.9781	99.9787	99.9798	99.9788	99.9795	99.9785	99.9753	99.9778	99.9813	99.9824	99.9794	99.9788	99.9787	99.9832	99.9837	99.9788	99.9815	99.9784	99.978	99.9801	99.9797	99.9799	99.9821	99.9784	99.9777	99.9775	99.98	99.9777	99.9823	99.98	99.9769	99.9802	99.9799
Africa:Nigeria	this study	2017	064221_51	99.7963	99.9879	99.9902	99.9883	99.9874	99.9757	99.9715	99.9662	99.9577	99.9698	99.977	99.9761	99.9753	99.9781	99.9805	99.9815	99.9794	99.9811	99.9801	99.9766	99.9766	99.983	99.985	99.9807	99.9814	99.9795	99.9808	99.9813	99.98	99.9827	99.9801	99.9806	99.9805	99.9802	99.9813	99.9794	99.9781	99.9789	99.9793	99.9825	99.9797	99.9839	99.9816	99.9788	99.9822	99.9811
Africa:Nigeria	this study	2017	064272_102	99.7864	99.9894	99.9907	99.9849	99.9857	99.9728	99.969	99.9614	99.9544	99.9688	99.9773	99.9741	99.9751	99.9809	99.9786	99.9798	99.9786	99.979	99.9784	99.976	99.9786	99.9799	99.9818	99.9797	99.9798	99.9789	99.9833	99.9836	99.9788	99.9818	99.9766	99.9784	99.9793	99.9797	99.9806	99.9817	99.9779	99.9768	99.9773	99.9806	99.9781	99.9818	99.9801	99.9768	99.9801	99.9795
Africa:Nigeria	this study	2017	064231_61	99.7914	99.9871	99.9889	99.9929	99.9877	99.9704	99.9682	99.967	99.9575	99.969	99.9784	99.9751	99.9748	99.9794	99.9791	99.9805	99.9798	99.9798	99.9795	99.9757	99.9774	99.9798	99.9847	99.9833	99.9826	99.9815	99.9843	99.9846	99.9819	99.9842	99.9762	99.979	99.9819	99.9822	99.9832	99.9836	99.9808	99.9777	99.981	99.9834	99.9778	99.9835	99.9816	99.9798	99.983	99.9829
Africa:Nigeria	this study	2017	064180_10	99.7813	99.9868	99.9877	99.9831	99.98	99.965	99.9714	99.9677	99.9597	99.9679	99.976	99.9722	99.9734	99.9734	99.976	99.9754	99.9752	99.9776	99.9781	99.9754	99.9777	99.9829	99.9805	99.9754	99.9766	99.9756	99.98	99.9803	99.9754	99.9781	99.9797	99.9801	99.9792	99.9794	99.9793	99.9834	99.9785	99.9795	99.9793	99.9791	99.979	99.9789	99.9792	99.9769	99.9801	99.9815
Africa:Nigeria	this study	2017	064178_8	99.7923	99.9902	99.9922	99.9882	99.9809	99.9759	99.9754	99.9646	99.9596	99.9787	99.9833	99.9781	99.9776	99.9795	99.982	99.9812	99.9811	99.9798	99.9828	99.9831	99.9839	99.9858	99.9841	99.9805	99.9821	99.9814	99.9854	99.986	99.981	99.9842	99.9817	99.9842	99.9858	99.9872	99.9866	99.9879	99.9851	99.9843	99.9834	99.9864	99.9836	99.9842	99.9831	99.9834	99.9873	99.9864
Africa:Nigeria	this study	2017	064174_4	99.7744	99.9854	99.9867	99.9825	99.9852	99.9721	99.9715	99.9634	99.9593	99.9741	99.9798	99.9771	99.9783	99.9774	99.983	99.9827	99.9804	99.9826	99.9819	99.9786	99.98	99.9845	99.9853	99.9836	99.9837	99.9827	99.9843	99.9845	99.9827	99.9855	99.9815	99.9834	99.9836	99.9839	99.9855	99.9848	99.9823	99.9816	99.9827	99.9855	99.9805	99.9817	99.9832	99.9818	99.9849	99.9845
Africa:Nigeria	this study	2017	064238_68	99.8161	99.9807	99.9854	99.994	99.9846	99.9633	99.9538	99.9514	99.9437	99.9641	99.9689	99.9629	99.9674	99.9689	99.9702	99.97	99.9676	99.9699	99.9737	99.9663	99.9688	99.9736	99.9782	99.9746	99.9738	99.9707	99.9728	99.9732	99.9713	99.974	99.9679	99.975	99.9738	99.9741	99.9743	99.9769	99.9745	99.9734	99.9751	99.9773	99.9742	99.9737	99.973	99.974	99.9753	99.9766
Africa:Nigeria	this study	2017	064191_21	99.793	99.9877	99.9854	99.9799	99.9781	99.9612	99.9608	99.9628	99.9578	99.9579	99.9656	99.9641	99.9687	99.9681	99.9712	99.9728	99.9704	99.9695	99.9731	99.9671	99.9729	99.9745	99.9772	99.9742	99.9771	99.9741	99.9796	99.9756	99.9751	99.9741	99.9712	99.9707	99.973	99.9709	99.9739	99.9744	99.9743	99.9755	99.9758	99.9748	99.9752	99.9717	99.9723	99.973	99.9727	99.9734
Africa:Nigeria	this study	2017	064247_77	99.7916	99.9871	99.9865	99.9863	99.9907	99.97	99.9618	99.9562	99.9564	99.9628	99.9691	99.9648	99.9664	99.9704	99.9747	99.974	99.968	99.9724	99.9792	99.9703	99.9714	99.9773	99.9777	99.9757	99.9755	99.9727	99.974	99.9747	99.9731	99.9756	99.9738	99.9755	99.9754	99.9758	99.9741	99.9751	99.9749	99.9753	99.9742	99.9788	99.9762	99.975	99.9743	99.9756	99.9771	99.9762
Africa:Nigeria	this study	2017	064203_33	99.7832	99.9903	99.9857	99.9839	99.9902	99.9572	99.9622	99.9638	99.959	99.9604	99.9693	99.9625	99.9634	99.9694	99.9699	99.9716	99.9695	99.9717	99.9756	99.9686	99.9712	99.9724	99.9697	99.9733	99.9695	99.9705	99.9705	99.9695	99.9695	99.9693	99.9737	99.9698	99.9726	99.971	99.9749	99.9716	99.9687	99.9692	99.9737	99.9732	99.9732	99.9692	99.969	99.9712	99.9741	99.971
Africa:Nigeria	this study	2017	064273_103	99.7758	99.9871	99.987	99.9852	99.9825	99.9645	99.9673	99.9517	99.9491	99.9685	99.9681	99.9678	99.9728	99.9719	99.9757	99.9778	99.9725	99.9781	99.9717	99.9683	99.9684	99.9727	99.9795	99.976	99.9775	99.9767	99.977	99.9777	99.9759	99.9776	99.9745	99.9747	99.9724	99.9736	99.9739	99.9694	99.9629	99.9691	99.9718	99.9706	99.9724	99.9694	99.9679	99.9715	99.9715	99.9736
Africa:Nigeria	this study	2017	064172_2	99.773	99.9869	99.9886	99.9861	99.9932	99.9655	99.9685	99.9567	99.9528	99.9673	99.972	99.9684	99.9713	99.9701	99.974	99.9738	99.9713	99.9751	99.9773	99.9693	99.9711	99.9771	99.9789	99.974	99.9748	99.9723	99.974	99.9739	99.9718	99.9743	99.9752	99.978	99.975	99.9749	99.9778	99.977	99.9748	99.9755	99.976	99.9782	99.9763	99.9758	99.9762	99.975	99.9782	99.9782
Africa:Nigeria	this study	2017	064262_92	99.7787	99.9904	99.9897	99.991	99.9915	99.9666	99.9652	99.9617	99.9542	99.9682	99.9761	99.9729	99.9741	99.9771	99.9772	99.9785	99.9774	99.9791	99.9768	99.9724	99.9729	99.978	99.9807	99.977	99.9767	99.9754	99.9788	99.9792	99.9763	99.9787	99.9764	99.974	99.9765	99.9767	99.9795	99.9788	99.9727	99.9731	99.9769	99.9775	99.9742	99.9765	99.9746	99.9744	99.9776	99.9792
Africa:Nigeria	this study	2017	064204_34	99.7941	99.9906	99.9908	99.9897	99.994	99.9663	99.9639	99.9665	99.9566	99.9661	99.9676	99.9693	99.974	99.9723	99.9727	99.9767	99.9736	99.976	99.9753	99.9683	99.9698	99.9737	99.9786	99.9755	99.976	99.9746	99.9733	99.9736	99.9738	99.9744	99.973	99.9767	99.9718	99.9716	99.9748	99.9736	99.971	99.9733	99.9746	99.9745	99.9751	99.9748	99.9731	99.9738	99.9746	99.9744
Africa:Nigeria	this study	2017	064196_26	99.7943	99.9878	99.9889	99.9906	99.9933	99.9622	99.9587	99.9559	99.9469	99.9639	99.967	99.9639	99.9676	99.9707	99.9707	99.9718	99.9684	99.9721	99.9733	99.9642	99.9658	99.9734	99.9769	99.972	99.9716	99.9687	99.9709	99.9717	99.9695	99.9724	99.9716	99.9726	99.9701	99.9697	99.973	99.9715	99.9693	99.9689	99.9703	99.9726	99.9713	99.973	99.9709	99.9696	99.9728	99.9726
Africa:Nigeria	this study	2017	064176_6	99.7799	99.989	99.9906	99.9887	99.9901	99.9701	99.9677	99.972	99.9671	99.9653	99.9712	99.9746	99.9748	99.9706	99.9745	99.9781	99.9777	99.9791	99.9774	99.9725	99.9733	99.9779	99.9785	99.976	99.9764	99.976	99.9757	99.9765	99.9761	99.9759	99.9777	99.9744	99.9743	99.974	99.9768	99.9757	99.9703	99.9741	99.9767	99.9747	99.9745	99.9744	99.9723	99.9742	99.9749	99.9763
Africa:Nigeria	this study	2017	064244_74	99.7629	99.9862	99.9864	99.9861	99.9869	99.9664	99.9751	99.9634	99.955	99.9725	99.9763	99.9748	99.978	99.9672	99.9792	99.9818	99.9784	99.9828	99.9787	99.9759	99.9759	99.9793	99.9817	99.9791	99.9805	99.98	99.9782	99.9783	99.979	99.9808	99.98	99.9808	99.9782	99.9792	99.9779	99.9767	99.973	99.9781	99.9793	99.9789	99.978	99.9753	99.9761	99.9772	99.9784	99.9787
Asia:Malaysia	GCA_018986395.1	2021	SAMN19672409	99.798	99.9764	99.9713	99.9693	99.9752	99.9624	99.9624	99.9646	99.9607	99.9671	99.9679	99.971	99.9706	99.9728	99.9726	99.9754	99.9738	99.9753	99.9741	99.9719	99.9716	99.974	99.9742	99.9744	99.9755	99.9754	99.9769	99.9761	99.9734	99.9757	99.9751	99.9708	99.9717	99.9722	99.9741	99.9754	99.968	99.9704	99.9727	99.974	99.9713	99.9708	99.9719	99.9712	99.9731	99.9728
Europe:Ireland	GCA_903805145.1	2020	SAMEA4553059	99.8249	99.9802	99.9672	99.982	99.9764	99.9547	99.9576	99.9592	99.9505	99.9558	99.9602	99.9615	99.9577	99.9601	99.963	99.9623	99.963	99.9592	99.9658	99.9591	99.9549	99.9741	99.9682	99.9589	99.9617	99.9574	99.9662	99.9569	99.9585	99.9597	99.9616	99.9565	99.9627	99.9606	99.9643	99.9675	99.9569	99.9595	99.9609	99.9599	99.9606	99.9593	99.9618	99.962	99.9573	99.9635
Europe:Ireland	GCA_903805165.1	2020	SAMEA4553060	99.8119	99.9572	99.9748	99.9726	99.9729	99.9625	99.9558	99.9453	99.9395	99.965	99.9598	99.9551	99.9575	99.9599	99.957	99.9617	99.9619	99.9618	99.9625	99.9589	99.958	99.965	99.9656	99.9632	99.9639	99.9586	99.9607	99.9621	99.9596	99.9622	99.9609	99.9631	99.9574	99.9607	99.9647	99.9641	99.9626	99.9611	99.9623	99.9653	99.9614	99.9603	99.9646	99.9638	99.966	99.9648
Europe:Ireland	GCA_903805005.1	2020	SAMEA4553044	99.8127	99.9693	99.9762	99.9824	99.9781	99.9597	99.9584	99.965	99.9573	99.9567	99.9608	99.9642	99.9699	99.9624	99.9657	99.9652	99.9646	99.9713	99.9642	99.9599	99.9555	99.9684	99.9732	99.9657	99.9711	99.9631	99.9666	99.9653	99.9644	99.9659	99.9638	99.9638	99.9615	99.9633	99.9643	99.9623	99.9602	99.9608	99.961	99.9612	99.9646	99.963	99.9634	99.9633	99.9628	99.9642
Europe:Ireland	GCA_903805025.1	2020	SAMEA4553045	99.8108	99.9713	99.9759	99.9782	99.9785	99.9534	99.9541	99.9604	99.9572	99.9672	99.9626	99.9624	99.9654	99.9603	99.9648	99.9636	99.9621	99.9667	99.964	99.959	99.957	99.9695	99.9702	99.9641	99.966	99.9621	99.9634	99.9608	99.9619	99.9644	99.9669	99.9653	99.9633	99.965	99.9673	99.9652	99.9616	99.9623	99.9625	99.9663	99.9644	99.9649	99.9643	99.9618	99.965	99.9642
USA	GCA_036034245.1	2024	SAMN39464657	99.7918	99.9738	99.9707	99.9682	99.9755	99.9549	99.9594	99.9605	99.9507	99.9622	99.9634	99.9631	99.9667	99.9692	99.9686	99.9711	99.9641	99.9678	99.9745	99.9702	99.9706	99.9788	99.9771	99.9699	99.9718	99.9677	99.9671	99.9647	99.9665	99.9686	99.9708	99.9808	99.9755	99.9709	99.9725	99.9736	99.9723	99.9734	99.9715	99.9728	99.9778	99.9749	99.9725	99.9701	99.9721	99.9679
Asia:Malaysia	GCA_018967105.1	2021	SAMN19679171	99.792	99.9735	99.9694	99.9734	99.9766	99.9304	99.9483	99.9435	99.9426	99.9491	99.95	99.946	99.9516	99.9544	99.9547	99.952	99.952	99.9535	99.9694	99.9578	99.9678	99.9726	99.9629	99.966	99.9673	99.9638	99.968	99.968	99.9658	99.9608	99.9636	99.9675	99.9617	99.961	99.9622	99.9702	99.9664	99.9651	99.9662	99.9662	99.9709	99.9642	99.9647	99.9671	99.9654	99.965
Europe:Italy	GCA_003239415.1	2018	SAMN08717699	99.8101	99.9734	99.9698	99.9664	99.9745	99.9477	99.9591	99.9532	99.9508	99.9549	99.9608	99.9562	99.9584	99.9617	99.9649	99.9659	99.9619	99.9615	99.9699	99.9638	99.9632	99.97	99.9685	99.964	99.9707	99.9643	99.971	99.9655	99.9647	99.9668	99.9655	99.9644	99.9726	99.9686	99.9645	99.965	99.9651	99.9669	99.9639	99.9656	99.9649	99.9649	99.9655	99.968	99.9631	99.9648
Europe:Denmark	GCA_900251545.1	2018	SAMEA104473493	99.7934	99.9565	99.9547	99.9762	99.9727	99.9352	99.9526	99.9512	99.9456	99.9549	99.9589	99.9579	99.9581	99.9613	99.9639	99.9657	99.9606	99.9637	99.9699	99.9674	99.9648	99.9752	99.9692	99.9676	99.9672	99.9666	99.9677	99.9656	99.9657	99.9684	99.9717	99.9673	99.9676	99.9676	99.9695	99.9717	99.9639	99.9666	99.9701	99.9698	99.9684	99.9663	99.9683	99.9668	99.9666	99.969
Europe:Norway	GCA_028552965.1	2023	SAMN15863089	99.8298	99.9653	99.9648	99.9573	99.9706	99.9586	99.963	99.9569	99.9568	99.9449	99.9689	99.9645	99.9695	99.9646	99.9683	99.9706	99.9656	99.9669	99.9709	99.9655	99.9634	99.9711	99.972	99.969	99.9715	99.971	99.9698	99.9689	99.9697	99.9717	99.9696	99.9694	99.9722	99.9707	99.9713	99.9724	99.9684	99.9709	99.9717	99.9708	99.972	99.9706	99.9725	99.9706	99.9657	99.9715
Asia:Pakistan	GCA_001045595.1	2015	SAMN03160855	99.7763	99.9605	99.964	99.9629	99.9666	99.9637	99.9659	99.9668	99.9664	99.9693	99.9699	99.9736	99.9733	99.968	99.9728	99.9754	99.974	99.9739	99.9705	99.9678	99.9804	99.9708	99.9739	99.9749	99.9743	99.9748	99.9749	99.9749	99.9731	99.9736	99.9676	99.9598	99.967	99.9663	99.9676	99.9719	99.9721	99.9702	99.9744	99.9739	99.9662	99.9645	99.9656	99.968	99.9684	99.9675
Asia:India	GCA_003710765.1	2018	SAMN10319611	99.775	99.9667	99.9677	99.976	99.9722	99.9574	99.9608	99.9585	99.9569	99.9676	99.9553	99.965	99.9646	99.9611	99.966	99.9666	99.9663	99.9675	99.966	99.9645	99.9672	99.9696	99.9681	99.9662	99.9669	99.9648	99.9697	99.9558	99.9652	99.9654	99.9722	99.9663	99.9708	99.9677	99.967	99.9725	99.9637	99.9646	99.9684	99.9658	99.9708	99.9667	99.9695	99.9679	99.9683	99.9687
Asia:Malaysia	GCA_000336595.1	2013	SAMN02471423	99.7704	99.9525	99.9516	99.9704	99.9689	99.9462	99.9655	99.9607	99.9586	99.9582	99.966	99.9688	99.9706	99.9659	99.9719	99.9717	99.9676	99.974	99.974	99.9717	99.9694	99.9726	99.9719	99.9718	99.9752	99.9718	99.9715	99.9718	99.9693	99.97	99.9729	99.9718	99.9715	99.9718	99.9744	99.974	99.9697	99.9741	99.9745	99.9726	99.9745	99.9668	99.9701	99.9713	99.9702	99.9736
Europe:Denmark	GCA_026971155.1	2022	SAMN28615051	99.8354	99.9582	99.9601	99.9512	99.9635	99.957	99.9642	99.9621	99.9589	99.9674	99.9726	99.9753	99.9778	99.9769	99.9773	99.9795	99.9758	99.9779	99.9768	99.9765	99.9764	99.9719	99.9725	99.9791	99.977	99.9784	99.9791	99.9797	99.98	99.9796	99.9753	99.9677	99.9723	99.977	99.9781	99.9769	99.9743	99.9731	99.9774	99.9774	99.9679	99.9684	99.9705	99.9775	99.9786	99.9775
Europe:Denmark	GCA_026429875.1	2022	SAMN30334999	99.7998	99.9582	99.9484	99.9639	99.9505	99.9599	99.9716	99.9764	99.9738	99.9625	99.9707	99.9722	99.9657	99.9657	99.9678	99.9678	99.9671	99.972	99.9705	99.9707	99.9728	99.9704	99.969	99.9691	99.972	99.9682	99.9694	99.9695	99.9691	99.9694	99.9743	99.9682	99.9712	99.9707	99.9732	99.971	99.9707	99.9714	99.9715	99.9728	99.9713	99.9683	99.9687	99.9708	99.9713	99.971
Europe:Netherlands	GCA_027641125.1	2023	SAMN31434899	99.8215	99.9699	99.962	99.9562	99.9605	99.9572	99.9717	99.9711	99.9662	99.9708	99.9746	99.9748	99.974	99.9712	99.973	99.9746	99.9729	99.9746	99.9787	99.9765	99.9717	99.9809	99.978	99.9764	99.9765	99.9749	99.9783	99.9763	99.9766	99.9768	99.9729	99.973	99.9784	99.9747	99.9738	99.9726	99.9722	99.9745	99.973	99.9722	99.9729	99.9753	99.9778	99.9765	99.9734	99.9778
Europe:Netherlands	GCA_027733265.1	2023	SAMN31014451	99.8098	99.9453	99.9495	99.959	99.9528	99.9536	99.9714	99.9652	99.9633	99.9665	99.9711	99.9711	99.9721	99.97	99.9702	99.9715	99.9712	99.9702	99.9712	99.9728	99.9697	99.976	99.9742	99.9736	99.9714	99.9718	99.9744	99.9748	99.9752	99.9752	99.9735	99.9705	99.9734	99.9708	99.9697	99.971	99.9691	99.9681	99.9689	99.9684	99.9705	99.975	99.976	99.9734	99.9723	99.9741
Europe:Netherlands	GCA_027820535.1	2023	SAMN30945372	99.8131	99.9582	99.9713	99.9583	99.9642	99.9551	99.9686	99.9634	99.9596	99.97	99.9671	99.971	99.9717	99.9709	99.9726	99.9736	99.9715	99.97	99.9745	99.9737	99.9739	99.9707	99.9713	99.9742	99.9708	99.9732	99.974	99.9735	99.9739	99.9733	99.9709	99.9696	99.9688	99.9716	99.9724	99.9742	99.9705	99.9765	99.9745	99.9723	99.9689	99.9681	99.9702	99.9729	99.9733	99.9745
Europe:Netherlands	GCA_027815015.1	2023	SAMN30945082	99.8164	99.959	99.9582	99.9621	99.9683	99.9485	99.9682	99.9621	99.9627	99.9693	99.967	99.9648	99.9677	99.9752	99.968	99.969	99.9653	99.9642	99.9715	99.9706	99.9672	99.9718	99.9701	99.9723	99.9708	99.9718	99.9739	99.9733	99.974	99.9746	99.972	99.9716	99.9688	99.9708	99.968	99.9671	99.9711	99.9708	99.969	99.9685	99.9706	99.9746	99.9753	99.9723	99.9714	99.9739
Europe:Denmark	GCA_026442635.1	2022	SAMN30335596	99.8151	99.9593	99.9637	99.9529	99.9692	99.9673	99.9669	99.9632	99.9579	99.9471	99.9679	99.9689	99.9709	99.974	99.9758	99.9756	99.9708	99.9747	99.976	99.9703	99.9778	99.9725	99.9744	99.9752	99.9716	99.9738	99.9734	99.9736	99.9752	99.9739	99.9745	99.9711	99.9726	99.971	99.9717	99.9724	99.9716	99.9718	99.9742	99.9722	99.9732	99.9725	99.9715	99.9739	99.9744	99.9744
Europe:Denmark	GCA_027093555.1	2022	SAMN28593173	99.8298	99.9655	99.9714	99.9676	99.9602	99.9625	99.965	99.9628	99.9607	99.9657	99.978	99.9758	99.9713	99.9682	99.9721	99.9733	99.9717	99.969	99.9761	99.9744	99.9796	99.9759	99.9737	99.9745	99.975	99.9734	99.9787	99.9766	99.9789	99.979	99.9774	99.9721	99.9749	99.9731	99.9761	99.9741	99.9744	99.9696	99.9748	99.9754	99.9688	99.9743	99.9762	99.9744	99.9806	99.974
Europe:Switzerland	GCA_033534465.1	2023	SAMEA112330888	99.8152	99.9562	99.9539	99.9623	99.9608	99.9545	99.9624	99.9467	99.9443	99.9617	99.9643	99.9637	99.9608	99.9698	99.963	99.9631	99.9605	99.9598	99.9639	99.9631	99.963	99.9659	99.9664	99.9677	99.9656	99.9656	99.9685	99.9682	99.9699	99.971	99.967	99.966	99.963	99.9614	99.9661	99.9689	99.9692	99.9667	99.9662	99.9668	99.9632	99.9687	99.9702	99.9655	99.9698	99.9655
Asia:India	GCA_025770685.1	2022	SAMN31373614	99.8316	99.9626	99.9663	99.9606	99.9703	99.9619	99.9537	99.9606	99.9599	99.9587	99.9693	99.9667	99.9659	99.9643	99.9693	99.9706	99.9716	99.97	99.9706	99.9679	99.9685	99.9658	99.9663	99.972	99.9745	99.9717	99.9717	99.9675	99.968	99.9726	99.9708	99.9643	99.9655	99.9708	99.975	99.9707	99.9687	99.9718	99.9697	99.9736	99.9604	99.9626	99.9644	99.9684	99.9699	99.9687
Europe:Denmark	GCA_026979775.1	2022	SAMN28615362	99.8304	99.9539	99.9665	99.9562	99.956	99.9604	99.9658	99.9563	99.9514	99.965	99.9648	99.9688	99.9667	99.9707	99.9712	99.9707	99.9681	99.9673	99.9624	99.9659	99.9727	99.9745	99.9691	99.9734	99.9679	99.9722	99.9755	99.9727	99.9726	99.9705	99.9723	99.9682	99.9751	99.9706	99.9714	99.9688	99.9708	99.9672	99.9697	99.9704	99.9716	99.972	99.974	99.9717	99.9735	99.9701
Europe:Netherlands	GCA_027776305.1	2023	SAMN31768217	99.816	99.955	99.9555	99.9598	99.9599	99.9631	99.9688	99.9649	99.9631	99.9696	99.9701	99.9664	99.9696	99.9731	99.9692	99.9714	99.969	99.9669	99.971	99.9719	99.9729	99.9732	99.9707	99.9714	99.9711	99.9725	99.9739	99.9738	99.9745	99.9741	99.9744	99.9731	99.9684	99.9708	99.9715	99.9711	99.9724	99.9714	99.9735	99.9737	99.9704	99.9747	99.9757	99.9705	99.9779	99.9729
Europe:United Kingdom	GCA_027017965.1	2022	SAMN08815388	99.8145	99.9486	99.9554	99.9558	99.9619	99.9516	99.9699	99.9671	99.9596	99.964	99.9664	99.9708	99.9729	99.972	99.9704	99.973	99.9706	99.9741	99.9638	99.971	99.968	99.9729	99.9751	99.973	99.9711	99.9747	99.9744	99.9736	99.9738	99.9738	99.9699	99.9682	99.9698	99.9696	99.9681	99.9676	99.9668	99.9676	99.9686	99.9683	99.9677	99.9703	99.9714	99.9696	99.9682	99.9716
Africa:Nigeria	GCA_026325915.1	2022	SAMEA111505156	99.7887	99.9534	99.9655	99.9659	99.9701	99.9732	99.9757	99.9733	99.9749	99.9773	99.9681	99.9789	99.972	99.9812	99.9793	99.9772	99.9772	99.9773	99.9778	99.9777	99.9764	99.9811	99.9775	99.9797	99.977	99.9741	99.9778	99.9807	99.9797	99.9776	99.9756	99.9715	99.9771	99.977	99.9718	99.9738	99.9731	99.9734	99.9722	99.9709	99.9755	99.9771	99.9771	99.9789	99.9727	99.9772
Europe:Denmark	GCA_026431395.1	2022	SAMN30335400	99.8264	99.95	99.9578	99.9295	99.9415	99.9725	99.9814	99.9831	99.9785	99.9717	99.9732	99.9825	99.9794	99.9807	99.9787	99.9801	99.9776	99.977	99.9718	99.9748	99.9778	99.9714	99.9765	99.9746	99.9756	99.9748	99.9752	99.9745	99.9746	99.9769	99.9725	99.9703	99.9702	99.9711	99.9715	99.974	99.9744	99.9778	99.9749	99.9758	99.9714	99.9704	99.9717	99.969	99.9707	99.9699
Europe:Denmark	GCA_027966845.1	2023	SAMN30142483	99.8183	99.9693	99.9723	99.9754	99.9811	99.97	99.9695	99.9588	99.958	99.9708	99.9725	99.9711	99.9724	99.9719	99.9732	99.9749	99.971	99.9737	99.9778	99.9726	99.9792	99.9819	99.9804	99.9782	99.9763	99.9777	99.9781	99.9783	99.9785	99.9786	99.9709	99.9822	99.9828	99.9793	99.9807	99.9815	99.9794	99.9818	99.9824	99.9811	99.9753	99.981	99.9791	99.9813	99.9814	99.9834
Europe:Denmark	GCA_027059395.1	2022	SAMN28592885	99.8106	99.9708	99.973	99.9673	99.9755	99.9644	99.9728	99.9695	99.9667	99.9709	99.9716	99.9743	99.9749	99.9776	99.9759	99.9778	99.9754	99.9735	99.9766	99.9661	99.9756	99.9767	99.9762	99.9781	99.975	99.9722	99.9787	99.9743	99.9744	99.9764	99.966	99.9736	99.9742	99.9769	99.9754	99.9763	99.9747	99.9745	99.9713	99.974	99.9643	99.9741	99.972	99.9755	99.9719	99.9695
Europe:Denmark	GCA_027057875.1	2022	SAMN28592886	99.7982	99.9725	99.9712	99.9698	99.9765	99.961	99.9687	99.9645	99.9587	99.9708	99.9702	99.9721	99.9754	99.9749	99.9731	99.9752	99.973	99.9758	99.9759	99.9648	99.9742	99.9788	99.9755	99.9749	99.9731	99.9691	99.9755	99.9711	99.9712	99.9731	99.9658	99.9751	99.9725	99.9752	99.9736	99.9777	99.9733	99.9761	99.9728	99.9728	99.9652	99.9724	99.9705	99.9739	99.9708	99.9707
Europe:Denmark	GCA_026431175.1	2022	SAMN30335387	99.8236	99.9392	99.9564	99.9533	99.9694	99.9547	99.9582	99.9529	99.9513	99.9588	99.967	99.9621	99.9653	99.9631	99.9672	99.9693	99.9631	99.9661	99.9774	99.9711	99.9673	99.9715	99.9675	99.9726	99.9709	99.9718	99.9682	99.9686	99.973	99.9731	99.9744	99.9702	99.9708	99.9716	99.9732	99.9732	99.9732	99.9755	99.9769	99.9747	99.9704	99.97	99.9719	99.9767	99.9765	99.9778
Europe:Denmark	GCA_027039635.1	2022	SAMN28593488	99.8311	99.9611	99.959	99.9643	99.9662	99.9603	99.9569	99.9484	99.9507	99.955	99.9652	99.961	99.9608	99.9599	99.9635	99.964	99.9616	99.9608	99.9735	99.9693	99.9709	99.968	99.968	99.9712	99.9698	99.9678	99.9705	99.9707	99.9711	99.9683	99.9665	99.9694	99.9762	99.9711	99.9682	99.9744	99.9744	99.9718	99.973	99.9721	99.9725	99.9724	99.9713	99.9758	99.9733	99.9739
Europe:Germany	GCA_019757745.1	2021	SAMN18206379	99.8044	99.9778	99.9831	99.9842	99.98	99.9668	99.9753	99.9784	99.9724	99.9776	99.9836	99.9841	99.9832	99.9853	99.9865	99.9875	99.9857	99.9875	99.9852	99.985	99.9875	99.9865	99.9881	99.9878	99.9881	99.9867	99.9895	99.9898	99.988	99.9877	99.9866	99.9848	99.9859	99.9858	99.9855	99.9867	99.9834	99.9835	99.9867	99.9862	99.9863	99.9835	99.9847	99.9859	99.9864	99.9863
Europe:Netherlands	GCA_027737285.1	2023	SAMN31014823	99.8025	99.9659	99.9642	99.9735	99.9819	99.9862	99.9873	99.978	99.976	99.9853	99.9849	99.9854	99.9879	99.9867	99.9875	99.9876	99.9864	99.9861	99.9874	99.987	99.9869	99.9894	99.992	99.9895	99.9893	99.9877	99.9892	99.9898	99.99	99.9902	99.9897	99.991	99.9896	99.9887	99.9892	99.9884	99.9865	99.9906	99.9894	99.988	99.989	99.9884	99.9897	99.9881	99.9892	99.9895
USA	GCA_028974945.1	2023	SAMN32800464	99.8214	99.9569	99.9736	99.9767	99.9789	99.9897	99.9924	99.9867	99.9828	99.9906	99.9897	99.9928	99.9945	99.9893	99.9929	99.9929	99.9929	99.9929	99.9902	99.9918	99.9912	99.9918	99.9912	99.9909	99.9904	99.9917	99.992	99.9911	99.9916	99.9922	99.9896	99.9899	99.9909	99.9912	99.9917	99.9917	99.992	99.9898	99.9898	99.9902	99.9899	99.9904	99.9916	99.9908	99.9913	99.9905
USA	GCA_028958205.1	2023	SAMN32956268	99.8031	99.9627	99.976	99.9766	99.9723	99.9812	99.9889	99.9796	99.9756	99.9896	99.9901	99.9904	99.9926	99.9942	99.9939	99.9938	99.9937	99.9909	99.992	99.9954	99.9929	99.9936	99.9914	99.9948	99.9931	99.9952	99.9922	99.9941	99.9949	99.9953	99.9911	99.9939	99.9936	99.9942	99.9937	99.9945	99.9949	99.9906	99.9934	99.9938	99.9935	99.9936	99.9938	99.9941	99.9947	99.9937
USA	GCA_028949725.1	2023	SAMN32956530	99.8224	99.9605	99.9772	99.9779	99.9733	99.9801	99.986	99.9762	99.9734	99.9885	99.9864	99.9869	99.9904	99.9925	99.9922	99.9917	99.9894	99.9873	99.9903	99.9912	99.9886	99.9909	99.9944	99.9942	99.9953	99.9933	99.9943	99.994	99.9946	99.9944	99.9908	99.9926	99.9935	99.9934	99.9943	99.9909	99.9911	99.9905	99.9924	99.9929	99.9922	99.9925	99.9938	99.9938	99.9937	99.9927
USA	GCA_028975065.1	2023	SAMN32800470	99.8212	99.9609	99.9731	99.9792	99.9702	99.9856	99.9865	99.9815	99.98	99.9884	99.9889	99.9886	99.992	99.9947	99.9941	99.9942	99.9919	99.9901	99.9915	99.9936	99.9912	99.993	99.9939	99.9953	99.9939	99.9951	99.9933	99.9953	99.9959	99.9967	99.9948	99.996	99.9951	99.9956	99.9945	99.9937	99.9926	99.9931	99.9958	99.9946	99.995	99.9948	99.995	99.9945	99.9956	99.9959
USA	GCA_028974965.1	2023	SAMN32800467	99.8227	99.9586	99.9746	99.9788	99.9699	99.9844	99.9867	99.9812	99.9788	99.9901	99.9886	99.9888	99.9905	99.9952	99.9946	99.9945	99.9914	99.9883	99.993	99.9939	99.9919	99.993	99.9939	99.9968	99.9946	99.997	99.9943	99.9967	99.9969	99.9972	99.9943	99.9957	99.9959	99.9961	99.9964	99.9935	99.9934	99.9927	99.9952	99.9956	99.9948	99.9958	99.9959	99.9956	99.9966	99.9952
USA	GCA_028949645.1	2023	SAMN32956524	99.8169	99.9638	99.9735	99.9791	99.9724	99.983	99.9889	99.9818	99.9784	99.9878	99.9894	99.9908	99.9928	99.9938	99.9931	99.993	99.9922	99.9904	99.9913	99.9939	99.9945	99.9943	99.9962	99.9953	99.9963	99.9941	99.996	99.9945	99.9954	99.9955	99.9918	99.9957	99.995	99.9945	99.994	99.9949	99.9939	99.9945	99.9958	99.9949	99.9947	99.9941	99.9951	99.9944	99.9953	99.9951
USA	GCA_028975025.1	2023	SAMN32800465	99.8113	99.9653	99.9734	99.981	99.9789	99.9804	99.9871	99.9825	99.9823	99.9842	99.9838	99.9852	99.9857	99.9908	99.9882	99.9881	99.9845	99.9856	99.9891	99.9887	99.9881	99.9907	99.9913	99.9908	99.9901	99.9895	99.9906	99.9896	99.9901	99.9912	99.9889	99.995	99.9898	99.9901	99.99	99.9886	99.9917	99.9944	99.9898	99.9904	99.9931	99.9934	99.9945	99.9895	99.9906	99.9901
USA	GCA_028975005.1	2023	SAMN32800468	99.8009	99.9635	99.9673	99.9804	99.9809	99.9862	99.9849	99.9809	99.9764	99.9851	99.984	99.9866	99.9882	99.9889	99.992	99.9918	99.9874	99.9894	99.986	99.9898	99.9909	99.9916	99.9949	99.9942	99.9945	99.9943	99.9951	99.9943	99.9945	99.9946	99.991	99.9927	99.9937	99.9936	99.9938	99.9912	99.992	99.994	99.9943	99.9933	99.9943	99.993	99.9936	99.9932	99.9938	99.9939
USA	GCA_028975085.1	2023	SAMN32800471	99.8198	99.9661	99.9754	99.9776	99.9743	99.9925	99.9912	99.9843	99.9825	99.9886	99.99	99.9905	99.9917	99.9918	99.9934	99.9933	99.9933	99.9929	99.9917	99.9948	99.995	99.9937	99.9915	99.9946	99.9926	99.9947	99.9923	99.9941	99.9948	99.9949	99.9928	99.9933	99.9932	99.9938	99.9932	99.9952	99.9951	99.9913	99.9935	99.9939	99.9938	99.9932	99.9933	99.9938	99.9942	99.993
USA	GCA_028949705.1	2023	SAMN32956526	99.8186	99.9693	99.9778	99.9821	99.9784	99.9912	99.9897	99.9823	99.98	99.9897	99.9897	99.9918	99.995	99.9927	99.9944	99.9939	99.993	99.9911	99.9923	99.9928	99.9905	99.9898	99.9924	99.9943	99.9928	99.9959	99.9923	99.9939	99.9947	99.9952	99.9924	99.9949	99.9935	99.9941	99.9947	99.9937	99.993	99.993	99.995	99.9943	99.9935	99.9933	99.9936	99.9937	99.9955	99.9943
USA	GCA_028974985.1	2023	SAMN32800466	99.827	99.9625	99.9802	99.9793	99.9796	99.9912	99.9894	99.9877	99.9871	99.9901	99.9937	99.993	99.9944	99.9915	99.9941	99.9964	99.9955	99.9941	99.992	99.9924	99.9921	99.9924	99.9923	99.9941	99.9901	99.9937	99.9911	99.9939	99.9941	99.9944	99.9932	99.9938	99.9927	99.9933	99.9934	99.9931	99.9921	99.9924	99.9932	99.993	99.9929	99.9926	99.993	99.9933	99.9937	99.9935
Europe:Denmark	GCA_027959925.1	2023	SAMN30142517	99.8107	99.9788	99.979	99.9789	99.9767	99.9682	99.9753	99.9733	99.9708	99.9786	99.9831	99.9829	99.9842	99.9782	99.9821	99.9836	99.9808	99.9816	99.9872	99.984	99.9786	99.9852	99.9848	99.982	99.9843	99.9832	99.9841	99.9844	99.9847	99.9848	99.9842	99.9844	99.9862	99.9828	99.9845	99.9845	99.9833	99.9849	99.9856	99.9848	99.9841	99.9834	99.9847	99.9847	99.9828	99.9857
Europe:Netherlands	GCA_027639965.1	2023	SAMN31435425	99.8059	99.9843	99.9788	99.9851	99.9855	99.9768	99.9823	99.9791	99.9715	99.982	99.9858	99.986	99.9869	99.9856	99.9863	99.9861	99.9852	99.9861	99.9816	99.984	99.9845	99.9887	99.9888	99.9859	99.9823	99.9846	99.9862	99.9883	99.9857	99.9866	99.9855	99.9876	99.9862	99.9854	99.9857	99.9877	99.9848	99.9877	99.9875	99.9861	99.9872	99.987	99.9863	99.9847	99.9862	99.9877
Europe:Netherlands	GCA_027870045.1	2023	SAMN30843348	99.7975	99.9802	99.9814	99.9845	99.9873	99.9823	99.9815	99.974	99.9711	99.9828	99.9853	99.9843	99.9856	99.9848	99.9852	99.9848	99.985	99.9843	99.9877	99.9864	99.9846	99.9886	99.9905	99.9883	99.9857	99.9867	99.9855	99.9872	99.9874	99.9877	99.9865	99.9904	99.987	99.9873	99.9878	99.9888	99.9859	99.9896	99.9903	99.9883	99.99	99.9899	99.9887	99.9872	99.989	99.9895
USA	GCA_028975045.1	2023	SAMN32800469	99.8078	99.9483	99.9612	99.977	99.9705	99.9905	99.9876	99.9872	99.9833	99.9813	99.9841	99.9854	99.9869	99.9866	99.9874	99.9877	99.9858	99.9867	99.986	99.9854	99.9855	99.9864	99.9884	99.989	99.9897	99.9887	99.989	99.9882	99.9874	99.9893	99.9892	99.9866	99.9868	99.9881	99.9897	99.9875	99.9894	99.9883	99.9879	99.988	99.9853	99.9857	99.9869	99.9875	99.9889	99.9884
USA	GCA_028954665.1	2023	SAMN32956269	99.8091	99.9666	99.9579	99.9647	99.9628	99.9887	99.9894	99.9846	99.9849	99.9935	99.9927	99.9912	99.9909	99.9896	99.99	99.9899	99.9936	99.992	99.9909	99.9885	99.9809	99.9876	99.9818	99.9848	99.9828	99.9846	99.9829	99.9851	99.9856	99.986	99.9862	99.9866	99.989	99.9866	99.9853	99.9818	99.9836	99.9783	99.9808	99.9807	99.9867	99.9861	99.9868	99.9858	99.987	99.9861
USA	GCA_029042395.1	2023	SAMN33239355	99.8022	99.9707	99.9694	99.9698	99.969	99.9711	99.9906	99.9878	99.9857	99.9914	99.9919	99.9927	99.9925	99.994	99.9941	99.9938	99.9927	99.9952	99.9924	99.9913	99.9835	99.99	99.99	99.9925	99.9905	99.9925	99.9904	99.9931	99.9933	99.9937	99.9915	99.9917	99.9944	99.9924	99.9923	99.9853	99.9854	99.9834	99.9864	99.9868	99.991	99.9918	99.9921	99.9918	99.9928	99.9919
USA	GCA_029045855.1	2023	SAMN33239357	99.8007	99.9704	99.971	99.9671	99.966	99.9898	99.9915	99.9898	99.986	99.9938	99.9932	99.9929	99.9924	99.9932	99.9925	99.9927	99.9933	99.9946	99.9909	99.9916	99.9832	99.989	99.9921	99.9916	99.9926	99.9917	99.9925	99.9929	99.9924	99.9934	99.9907	99.9926	99.9939	99.9923	99.9911	99.9848	99.9865	99.9832	99.9855	99.9855	99.9898	99.9912	99.9913	99.991	99.9918	99.991
USA	GCA_028975105.1	2023	SAMN32800472	99.8036	99.975	99.98	99.9706	99.9703	99.9897	99.9906	99.9892	99.9848	99.987	99.9912	99.9947	99.9912	99.9888	99.9914	99.9914	99.9914	99.9914	99.9909	99.9902	99.9948	99.9919	99.9912	99.9901	99.9916	99.9893	99.994	99.9926	99.99	99.9908	99.9896	99.9888	99.9906	99.9891	99.9897	99.9916	99.9895	99.9916	99.9882	99.9881	99.9886	99.9889	99.9906	99.9881	99.9897	99.9884
USA	GCA_028949805.1	2023	SAMN32956531	99.8218	99.9716	99.9756	99.9745	99.9727	99.9796	99.988	99.9834	99.9783	99.9861	99.9872	99.9896	99.9929	99.9959	99.9952	99.9953	99.9933	99.9931	99.9913	99.9921	99.9899	99.993	99.9977	99.9973	99.9979	99.9976	99.9974	99.9971	99.9973	99.9976	99.9934	99.9957	99.9946	99.9937	99.9953	99.9929	99.9913	99.9941	99.9945	99.9935	99.9933	99.9938	99.9953	99.9938	99.9948	99.9943
Europe:Denmark	GCA_027966565.1	2023	SAMN30142470	99.8296	99.9659	99.9748	99.967	99.9798	99.9618	99.963	99.9623	99.9579	99.9762	99.9744	99.98	99.9767	99.9756	99.9852	99.9847	99.9754	99.9772	99.9852	99.9835	99.9838	99.9862	99.9861	99.9854	99.9847	99.9838	99.9844	99.9858	99.9854	99.9858	99.9848	99.983	99.9843	99.9844	99.9854	99.9852	99.9817	99.9804	99.9846	99.9841	99.9829	99.9814	99.983	99.9845	99.9844	99.9847
Europe:Denmark	GCA_027966625.1	2023	SAMN30142473	99.8224	99.9714	99.9773	99.9656	99.9786	99.9607	99.9642	99.9604	99.9559	99.9734	99.9713	99.9776	99.9711	99.9722	99.981	99.9809	99.9728	99.974	99.9809	99.979	99.9815	99.9832	99.9817	99.9818	99.9797	99.98	99.9814	99.9814	99.9811	99.9822	99.9814	99.9784	99.9803	99.9804	99.9817	99.9819	99.9779	99.9782	99.9804	99.9807	99.9785	99.9777	99.979	99.9801	99.9795	99.9799
Europe:Denmark	GCA_027029945.1	2022	SAMN28593197	99.8109	99.9589	99.9666	99.968	99.9757	99.9668	99.9675	99.9658	99.9599	99.9738	99.9714	99.9791	99.9727	99.9757	99.9823	99.9814	99.9732	99.9736	99.9823	99.9794	99.9793	99.9761	99.9825	99.9824	99.9827	99.9818	99.982	99.9819	99.9817	99.9829	99.9796	99.9809	99.98	99.9811	99.9822	99.9814	99.9795	99.9796	99.9804	99.9805	99.9808	99.9805	99.979	99.9808	99.9807	99.9806
Europe:Denmark	GCA_027093295.1	2022	SAMN28593162	99.8133	99.9632	99.9725	99.9654	99.9786	99.9635	99.9696	99.9582	99.9567	99.9758	99.9695	99.9773	99.9728	99.9764	99.9802	99.9816	99.972	99.9753	99.9812	99.9809	99.9819	99.9824	99.9846	99.9832	99.9831	99.9812	99.9837	99.9838	99.9829	99.9844	99.9801	99.9835	99.9841	99.9827	99.9816	99.982	99.9804	99.9823	99.9822	99.9827	99.9826	99.9814	99.9828	99.983	99.9823	99.9822
Europe:Denmark	GCA_026431015.1	2022	SAMN30335355	99.8317	99.964	99.9694	99.9735	99.969	99.9671	99.9691	99.963	99.9602	99.9682	99.9719	99.9712	99.9727	99.973	99.9741	99.9744	99.9723	99.9741	99.9746	99.9754	99.9745	99.977	99.9772	99.9768	99.9752	99.9763	99.9766	99.9766	99.9767	99.9771	99.9752	99.9775	99.9763	99.9755	99.9765	99.9757	99.9748	99.9771	99.9777	99.9778	99.9759	99.9764	99.9777	99.9757	99.9774	99.9773
Europe:Denmark	GCA_027061245.1	2022	SAMN28592926	99.8258	99.965	99.9718	99.9716	99.9668	99.9621	99.9653	99.962	99.9587	99.9664	99.9666	99.9688	99.9679	99.9665	99.9673	99.9686	99.9663	99.9693	99.9678	99.9669	99.971	99.9701	99.9676	99.9678	99.968	99.9678	99.9702	99.9691	99.9674	99.9688	99.9682	99.9684	99.9664	99.9668	99.9676	99.9703	99.9661	99.9714	99.9683	99.9691	99.9671	99.9678	99.9685	99.9661	99.9673	99.968
Europe:Denmark	GCA_026429915.1	2022	SAMN30335000	99.8163	99.9429	99.9509	99.959	99.9565	99.9652	99.9767	99.9682	99.966	99.9721	99.976	99.9766	99.9792	99.9769	99.9799	99.9799	99.9777	99.9789	99.9792	99.9813	99.9786	99.9819	99.9802	99.9797	99.9808	99.9804	99.9794	99.9789	99.9804	99.9816	99.9784	99.9776	99.979	99.9801	99.9804	99.9792	99.9776	99.9782	99.9796	99.9788	99.98	99.9779	99.9779	99.9798	99.9773	99.9802
Europe:Netherlands	GCA_027812655.1	2023	SAMN30945358	99.8277	99.9489	99.9527	99.9658	99.9563	99.9627	99.9664	99.9622	99.9599	99.9704	99.9689	99.9679	99.9712	99.9738	99.971	99.9725	99.9729	99.9726	99.9727	99.9756	99.9791	99.9729	99.9757	99.9756	99.9754	99.9752	99.979	99.9798	99.9769	99.9771	99.9759	99.9738	99.9715	99.975	99.9738	99.9782	99.9745	99.9747	99.9768	99.9763	99.9746	99.9773	99.9748	99.9753	99.9787	99.9771
Europe:Netherlands	GCA_027799015.1	2023	SAMN30945258	99.8174	99.9485	99.9682	99.9662	99.9604	99.9737	99.9754	99.9702	99.9682	99.9696	99.9735	99.973	99.9764	99.9814	99.9783	99.9787	99.9776	99.9797	99.9712	99.9785	99.98	99.98	99.9821	99.9815	99.981	99.9798	99.9819	99.9823	99.9812	99.9812	99.9827	99.9771	99.9808	99.9799	99.9806	99.98	99.9788	99.9789	99.9804	99.9798	99.9794	99.9789	99.9776	99.9795	99.9805	99.9801
Europe:Netherlands	GCA_027734505.1	2023	SAMN31014841	99.8164	99.9523	99.9526	99.9649	99.97	99.9505	99.9684	99.9655	99.9624	99.9699	99.9715	99.9711	99.9734	99.9717	99.9734	99.9727	99.972	99.9725	99.9743	99.9747	99.9722	99.9777	99.9762	99.9752	99.973	99.9732	99.9775	99.9774	99.9752	99.975	99.9722	99.9724	99.975	99.9746	99.9714	99.9742	99.9695	99.9712	99.9723	99.9706	99.9732	99.9742	99.9749	99.9754	99.9723	99.977
Europe:Netherlands	GCA_027814835.1	2023	SAMN30945369	99.8237	99.9596	99.9569	99.9704	99.9731	99.961	99.9764	99.9711	99.9688	99.9726	99.9765	99.9764	99.9777	99.9788	99.9792	99.9802	99.9777	99.9762	99.9811	99.9806	99.9752	99.984	99.9828	99.9827	99.9809	99.981	99.9823	99.9821	99.9822	99.9826	99.9797	99.9799	99.9836	99.9825	99.9783	99.9765	99.975	99.9774	99.9779	99.9775	99.9787	99.9821	99.9831	99.9825	99.9793	99.9831
Europe:United Kingdom	GCA_034690005.1	2023	SAMN08815411	99.8179	99.9633	99.9728	99.9644	99.9763	99.9598	99.9795	99.9716	99.9744	99.9736	99.974	99.977	99.9768	99.9781	99.9755	99.977	99.976	99.9784	99.9708	99.9735	99.9712	99.9776	99.9816	99.9794	99.981	99.9792	99.9831	99.9802	99.9799	99.9799	99.9774	99.9749	99.9768	99.973	99.9771	99.9731	99.9729	99.973	99.9732	99.9744	99.9743	99.9754	99.9772	99.974	99.9758	99.9747
Europe:United Kingdom	GCA_027781765.1	2023	SAMN06327741	99.8214	99.9642	99.9664	99.9725	99.9765	99.961	99.9711	99.9703	99.9687	99.9721	99.9706	99.9761	99.9757	99.9711	99.9765	99.9766	99.9747	99.9729	99.9687	99.9728	99.9714	99.9754	99.9791	99.9772	99.978	99.9764	99.9785	99.976	99.9769	99.9779	99.9716	99.9714	99.973	99.9723	99.9727	99.9725	99.9686	99.9723	99.9729	99.9726	99.9704	99.9694	99.9721	99.9714	99.9719	99.9727
Europe:United Kingdom	GCA_027782945.1	2023	SAMN06327661	99.8275	99.963	99.9639	99.9688	99.9735	99.9723	99.9767	99.9773	99.9747	99.9772	99.9732	99.979	99.9768	99.9757	99.979	99.979	99.977	99.9772	99.9766	99.9753	99.9735	99.9764	99.9807	99.9799	99.9829	99.9784	99.9811	99.9783	99.979	99.9803	99.9731	99.9749	99.975	99.9751	99.9752	99.9734	99.9731	99.9756	99.9736	99.9759	99.9732	99.9742	99.9765	99.9741	99.9749	99.9734
Europe:United Kingdom	GCA_027787805.1	2023	SAMN06327361	99.8223	99.9674	99.9637	99.973	99.9752	99.9604	99.9736	99.9726	99.9675	99.9749	99.968	99.9741	99.9745	99.9727	99.9725	99.9753	99.9729	99.9753	99.9723	99.9712	99.9694	99.9756	99.9802	99.9766	99.9777	99.9751	99.9786	99.9759	99.9763	99.9779	99.9699	99.9742	99.9698	99.9727	99.9723	99.9728	99.97	99.9755	99.9729	99.9729	99.9696	99.9712	99.9734	99.9715	99.9719	99.9736
Europe:United Kingdom	GCA_027780985.1	2023	SAMN06327788	99.8242	99.9745	99.9693	99.9727	99.9793	99.9586	99.9735	99.9715	99.9684	99.9758	99.9682	99.9741	99.9744	99.9725	99.9759	99.9757	99.9727	99.9755	99.9731	99.9723	99.9701	99.9762	99.9811	99.9772	99.9807	99.977	99.9793	99.977	99.977	99.9792	99.9737	99.9753	99.9738	99.974	99.9759	99.9732	99.9708	99.9766	99.9736	99.9742	99.9731	99.972	99.9743	99.9722	99.9727	99.9741
Europe:United Kingdom	GCA_027784065.1	2023	SAMN06327584	99.8234	99.966	99.9682	99.9756	99.974	99.9603	99.9731	99.9713	99.9678	99.9741	99.9654	99.972	99.9733	99.9704	99.9704	99.9731	99.9707	99.9733	99.9704	99.9703	99.9683	99.9741	99.9788	99.9747	99.9781	99.9741	99.9771	99.9743	99.9749	99.9764	99.9685	99.9726	99.9679	99.9711	99.9713	99.9714	99.9688	99.9737	99.9719	99.9714	99.9687	99.97	99.9725	99.9695	99.9705	99.9721
Europe:United Kingdom	GCA_027780785.1	2023	SAMN06327801	99.8277	99.9699	99.9648	99.9731	99.9762	99.9606	99.974	99.9722	99.9689	99.9722	99.9673	99.9736	99.9722	99.9718	99.9752	99.9748	99.9718	99.9725	99.9721	99.9724	99.9698	99.9748	99.9793	99.977	99.9789	99.9769	99.9792	99.9766	99.9769	99.9794	99.9718	99.9739	99.9733	99.9739	99.976	99.9716	99.9705	99.9751	99.972	99.9744	99.9714	99.9717	99.9742	99.9719	99.9725	99.9725
Europe:United Kingdom	GCA_027774625.1	2023	SAMN06328209	99.8239	99.9681	99.9637	99.9722	99.9729	99.9577	99.9738	99.9732	99.9691	99.9753	99.968	99.9746	99.9746	99.9709	99.9743	99.9741	99.9723	99.9743	99.9713	99.9719	99.9694	99.9756	99.9789	99.9753	99.979	99.975	99.9773	99.9746	99.975	99.9774	99.9718	99.9736	99.9714	99.9722	99.9753	99.9722	99.9697	99.9749	99.9716	99.9724	99.9714	99.9699	99.9722	99.9701	99.9706	99.9721
Europe:United Kingdom	GCA_027775425.1	2023	SAMN06328162	99.8224	99.9712	99.9652	99.9724	99.9743	99.9593	99.9738	99.9766	99.9729	99.972	99.968	99.9744	99.9731	99.9721	99.9753	99.9745	99.9748	99.9736	99.9721	99.9725	99.9707	99.977	99.9789	99.9768	99.9779	99.9759	99.9782	99.9763	99.9767	99.9782	99.9721	99.9729	99.9729	99.9722	99.9723	99.9715	99.9702	99.9736	99.9725	99.9739	99.9723	99.9713	99.9744	99.9711	99.9728	99.9724
Europe:United Kingdom	GCA_027787625.1	2023	SAMN06327370	99.826	99.9684	99.9659	99.9726	99.9759	99.96	99.975	99.9727	99.9679	99.9734	99.9683	99.9747	99.9733	99.9728	99.9732	99.9758	99.9725	99.9736	99.973	99.9737	99.971	99.9757	99.9805	99.9783	99.9821	99.978	99.9801	99.9773	99.9781	99.9801	99.9704	99.9755	99.9713	99.9749	99.9769	99.9728	99.9715	99.9768	99.9734	99.9752	99.97	99.9726	99.975	99.9732	99.9734	99.9736
Europe:United Kingdom	GCA_027781965.1	2023	SAMN06327729	99.8206	99.9692	99.9679	99.973	99.9753	99.9597	99.9724	99.9713	99.966	99.9727	99.9669	99.9722	99.9726	99.9715	99.971	99.9737	99.9707	99.9727	99.9718	99.9712	99.9695	99.9746	99.9802	99.9769	99.9789	99.9754	99.9777	99.9754	99.9759	99.9771	99.9696	99.9747	99.9693	99.9721	99.9722	99.9716	99.9691	99.975	99.9732	99.9729	99.97	99.9716	99.9736	99.971	99.9719	99.9729
Europe:Denmark	GCA_032034235.1	2023	SAMN36316751	99.8248	99.967	99.9728	99.9762	99.9792	99.9716	99.9785	99.9673	99.9662	99.9694	99.9791	99.9787	99.9808	99.9808	99.9824	99.9834	99.9774	99.984	99.9779	99.9823	99.981	99.9836	99.9837	99.9818	99.9841	99.9833	99.9831	99.983	99.9832	99.9841	99.9842	99.9848	99.9827	99.9827	99.9828	99.9821	99.9808	99.9838	99.9839	99.9842	99.9825	99.9829	99.9842	99.9824	99.9822	99.9841
Europe:Denmark	GCA_026440915.1	2022	SAMN30335274	99.8304	99.9681	99.9668	99.9689	99.9632	99.9698	99.9748	99.9639	99.9635	99.9764	99.9764	99.9763	99.9793	99.9812	99.9798	99.9808	99.9781	99.98	99.9816	99.9776	99.978	99.9804	99.9803	99.9835	99.983	99.9814	99.9819	99.9798	99.9811	99.9835	99.9789	99.9798	99.9778	99.9792	99.9836	99.9805	99.9781	99.9795	99.9797	99.9827	99.9768	99.9794	99.9811	99.9795	99.9809	99.9789
Europe:Denmark	GCA_027966685.1	2023	SAMN30142475	99.7978	99.9722	99.9737	99.9719	99.9791	99.9656	99.976	99.9728	99.9663	99.9699	99.9707	99.9766	99.9776	99.9798	99.9782	99.981	99.9797	99.98	99.9723	99.9752	99.978	99.9738	99.9833	99.9791	99.9803	99.9796	99.979	99.979	99.9773	99.9814	99.9799	99.9781	99.9767	99.9746	99.9801	99.9788	99.9751	99.9783	99.98	99.9783	99.9779	99.97	99.9711	99.9703	99.9788	99.9742
Europe:Denmark	GCA_026426495.1	2022	SAMN30335042	99.8128	99.9673	99.9696	99.9727	99.976	99.9655	99.9666	99.9569	99.9555	99.9676	99.9686	99.9697	99.9709	99.9753	99.9759	99.9752	99.971	99.9733	99.9763	99.9719	99.9749	99.9775	99.9767	99.9775	99.9765	99.9768	99.9757	99.9748	99.9771	99.9757	99.974	99.9743	99.9746	99.972	99.9739	99.9715	99.9707	99.9737	99.9726	99.971	99.9758	99.9777	99.9768	99.9752	99.9754	99.9756
Europe:Netherlands	GCA_027712505.1	2023	SAMN30843158	99.8001	99.9511	99.9562	99.9693	99.9707	99.976	99.979	99.9697	99.9685	99.979	99.9798	99.9811	99.9783	99.9796	99.9799	99.9816	99.9804	99.9797	99.9818	99.9799	99.9811	99.9817	99.9837	99.982	99.9807	99.9802	99.9833	99.984	99.9836	99.9846	99.9809	99.9823	99.9827	99.9794	99.9811	99.9802	99.9812	99.9815	99.9805	99.9807	99.9806	99.9826	99.9843	99.9803	99.9829	99.9805
Europe:Denmark	GCA_027966385.1	2023	SAMN30142384	99.8015	99.9572	99.9546	99.9629	99.9692	99.968	99.97	99.9632	99.9595	99.9651	99.9745	99.974	99.974	99.9794	99.9809	99.9805	99.9784	99.9795	99.9766	99.979	99.9755	99.9796	99.9823	99.9811	99.9801	99.9806	99.9807	99.9814	99.9811	99.9829	99.9793	99.9814	99.9809	99.9812	99.9823	99.9796	99.9785	99.9799	99.9798	99.9815	99.9801	99.9794	99.9809	99.9797	99.9806	99.9799
Europe:Denmark	GCA_026431415.1	2022	SAMN30335402	99.8142	99.9669	99.9732	99.9722	99.9763	99.9726	99.973	99.9654	99.9614	99.9751	99.9793	99.9753	99.9785	99.9799	99.978	99.9776	99.9754	99.9772	99.982	99.9785	99.9819	99.9819	99.9813	99.9798	99.98	99.9774	99.979	99.9783	99.9789	99.9797	99.9792	99.982	99.9836	99.9803	99.9815	99.9817	99.9815	99.9803	99.9821	99.9827	99.98	99.9798	99.98	99.9804	99.9823	99.98
Europe:Denmark	GCA_026431455.1	2022	SAMN30335403	99.809	99.9757	99.9756	99.9755	99.9767	99.9718	99.9738	99.9682	99.9658	99.9713	99.973	99.9727	99.9746	99.9738	99.9746	99.9735	99.9704	99.9747	99.9784	99.9754	99.9774	99.9785	99.9781	99.974	99.9738	99.9749	99.9747	99.9745	99.9758	99.977	99.9815	99.9804	99.9798	99.9775	99.9795	99.9798	99.9779	99.9825	99.98	99.9794	99.9784	99.9754	99.9757	99.9767	99.9767	99.9781
Europe:United Kingdom	GCA_026642115.1	2022	SAMEA3573629	99.8076	99.9639	99.9741	99.9696	99.9759	99.9721	99.9783	99.9672	99.969	99.9794	99.9802	99.9805	99.9806	99.9815	99.9833	99.9832	99.9807	99.9827	99.9829	99.9826	99.9814	99.9836	99.9829	99.9841	99.9845	99.9829	99.9831	99.9826	99.984	99.9847	99.9815	99.983	99.9826	99.9824	99.9845	99.9817	99.9823	99.9832	99.9828	99.9844	99.9824	99.9825	99.9838	99.9829	99.9839	99.9825
Europe:Denmark	GCA_028025305.1	2023	SAMN30142516	99.8074	99.9788	99.9774	99.9787	99.9728	99.9742	99.9783	99.9701	99.9644	99.9654	99.9791	99.9799	99.9769	99.9774	99.9831	99.9797	99.9791	99.9782	99.982	99.9818	99.9809	99.9761	99.9827	99.9804	99.9789	99.9803	99.9822	99.9844	99.9839	99.9828	99.9808	99.9834	99.9837	99.982	99.9835	99.9809	99.984	99.9839	99.9834	99.9824	99.9823	99.9822	99.9822	99.9829	99.9857	99.9832
Europe:Denmark	GCA_026431255.1	2022	SAMN30335390	99.7998	99.9725	99.9693	99.9765	99.9741	99.9727	99.9763	99.9662	99.9647	99.9776	99.9782	99.9784	99.9775	99.9793	99.98	99.98	99.9778	99.9789	99.9802	99.9793	99.9799	99.9787	99.9803	99.9814	99.9819	99.98	99.982	99.9814	99.9843	99.9828	99.9786	99.9805	99.9804	99.9804	99.9818	99.9792	99.9803	99.9807	99.9801	99.9816	99.9794	99.9808	99.9819	99.9803	99.9821	99.9798
Asia:Malaysia	GCA_033709155.1	2023	SAMD00148672	99.8132	99.9749	99.9742	99.9773	99.9752	99.9712	99.9762	99.9697	99.9644	99.9765	99.9785	99.978	99.9807	99.9774	99.9782	99.981	99.9789	99.982	99.9826	99.9823	99.9813	99.9817	99.9823	99.9832	99.9843	99.9831	99.9809	99.9827	99.9827	99.9843	99.9804	99.9841	99.9796	99.9829	99.9868	99.9811	99.9811	99.9844	99.9831	99.9841	99.9794	99.9812	99.9828	99.9821	99.9839	99.9822
Europe:Switzerland	GCA_033529675.1	2023	SAMEA112331611	99.8141	99.9753	99.9748	99.9788	99.9801	99.9717	99.9756	99.9706	99.9705	99.9717	99.975	99.9763	99.9767	99.9773	99.9792	99.981	99.9773	99.9777	99.9831	99.9721	99.9799	99.9839	99.9823	99.9827	99.979	99.9809	99.9832	99.9815	99.9821	99.9813	99.978	99.9812	99.9835	99.9796	99.9826	99.9826	99.98	99.9817	99.9823	99.9803	99.9765	99.982	99.9814	99.9823	99.983	99.9815
Europe:Netherlands	GCA_027656665.1	2023	SAMN30842651	99.815	99.9656	99.9683	99.975	99.9749	99.9785	99.9794	99.9756	99.976	99.9733	99.9767	99.9783	99.9801	99.9834	99.9827	99.9819	99.9799	99.9811	99.9748	99.9819	99.9824	99.9839	99.9846	99.9848	99.9832	99.9833	99.9847	99.9853	99.9856	99.9858	99.9845	99.9833	99.9845	99.9838	99.9842	99.9833	99.9823	99.9834	99.9839	99.9836	99.9833	99.9823	99.9836	99.9837	99.9843	99.9837
Europe:United Kingdom	GCA_026426335.1	2022	SAMN05336901	99.8318	99.9746	99.9791	99.9734	99.9776	99.9721	99.9736	99.9699	99.9624	99.9727	99.9781	99.9746	99.9772	99.9766	99.9783	99.9812	99.9798	99.9821	99.9782	99.9769	99.9767	99.9793	99.9774	99.9799	99.9771	99.9782	99.9776	99.9772	99.9777	99.9795	99.9807	99.9774	99.9761	99.9775	99.9792	99.9775	99.9753	99.9763	99.9769	99.9783	99.9758	99.9761	99.9778	99.9769	99.9787	99.977
Europe:Netherlands	GCA_027708605.1	2023	SAMN30843291	99.8211	99.9647	99.9664	99.9609	99.9678	99.9705	99.9687	99.9637	99.9628	99.9662	99.9709	99.9707	99.9743	99.9773	99.9767	99.9759	99.9766	99.9738	99.9785	99.9773	99.9731	99.9794	99.9818	99.982	99.9801	99.9795	99.981	99.9811	99.9815	99.9821	99.9804	99.9812	99.9808	99.9806	99.9811	99.9793	99.978	99.9783	99.9805	99.9795	99.9809	99.9798	99.9809	99.9809	99.9809	99.9811
Asia:Pakistan	GCA_026359895.1	2022	SAMEA111505387	99.8228	99.9629	99.9686	99.9681	99.974	99.9708	99.9749	99.9686	99.9667	99.9701	99.9771	99.9764	99.9789	99.9787	99.9772	99.9782	99.9762	99.9761	99.9798	99.9793	99.9804	99.9818	99.9817	99.9807	99.9811	99.9818	99.9808	99.9808	99.981	99.9813	99.977	99.9805	99.9792	99.9802	99.9805	99.9809	99.9792	99.9825	99.9821	99.9815	99.9797	99.9805	99.9825	99.9798	99.9812	99.9817
Europe:Netherlands	GCA_027721865.1	2023	SAMN31435309	99.829	99.9657	99.9687	99.9722	99.9782	99.9711	99.9731	99.9658	99.9634	99.9708	99.972	99.9718	99.9738	99.9807	99.9799	99.9789	99.9756	99.9758	99.9796	99.9779	99.9792	99.9803	99.9814	99.9824	99.9804	99.9815	99.9822	99.982	99.9823	99.9826	99.9808	99.9803	99.9822	99.9812	99.9817	99.979	99.9788	99.9784	99.9804	99.9811	99.9805	99.9799	99.979	99.9812	99.9814	99.9798
Europe:Denmark	GCA_027974865.1	2023	SAMN30142324	99.8109	99.9698	99.9723	99.9675	99.9659	99.9691	99.9725	99.9693	99.9679	99.9628	99.9759	99.9756	99.9754	99.978	99.979	99.9789	99.9751	99.9781	99.981	99.9759	99.9781	99.9836	99.9795	99.9794	99.9761	99.9771	99.9789	99.9781	99.9792	99.978	99.9821	99.9775	99.9811	99.9788	99.9805	99.9796	99.978	99.9796	99.9801	99.9784	99.9807	99.9788	99.9807	99.98	99.9798	99.98
Europe:Denmark	GCA_026426095.1	2022	SAMN30335035	99.8259	99.9699	99.9678	99.9697	99.9766	99.9696	99.9686	99.968	99.9638	99.9768	99.9743	99.9744	99.9756	99.9783	99.9784	99.9779	99.9754	99.9777	99.9788	99.9777	99.9798	99.9791	99.9804	99.979	99.9779	99.9779	99.9811	99.9818	99.9787	99.9801	99.9769	99.9786	99.9792	99.9789	99.9799	99.9809	99.9774	99.9776	99.9775	99.9786	99.9787	99.9773	99.9783	99.9781	99.9781	99.9779
Asia:Pakistan	GCA_005707335.1	2019	SAMN11080949	99.8681	99.9694	99.9544	99.9611	99.9656	99.9431	99.9467	99.9528	99.9406	99.93	99.9534	99.9411	99.9463	99.941	99.9555	99.956	99.9575	99.9625	99.9555	99.9535	99.9575	99.963	99.9621	99.961	99.9448	99.9566	99.962	99.9589	99.9423	99.9562	99.9611	99.9557	99.9561	99.9583	99.9626	99.9618	99.9545	99.9588	99.9593	99.9581	99.9607	99.9589	99.9577	99.9587	99.9604	99.9598
Africa:Nigeria	this study	2017	064182_12	99.8003	99.9793	99.9834	99.9918	99.9805	99.9629	99.9609	99.9566	99.9538	99.9645	99.965	99.9594	99.9655	99.969	99.9668	99.9634	99.9617	99.9639	99.95	99.9562	99.9566	99.9685	99.966	99.9567	99.9572	99.954	99.9699	99.9668	99.9611	99.9667	99.966	99.9506	99.9608	99.9643	99.9647	99.9662	99.9644	99.9574	99.9564	99.9598	99.9622	99.9594	99.9647	99.9569	99.9611	99.9606
Africa:Nigeria	this study	2017	064277_107	99.8218	99.9807	99.977	99.9822	99.9731	99.9514	99.9482	99.9437	99.9421	99.9506	99.9516	99.9472	99.9403	99.9582	99.956	99.9599	99.9572	99.9496	99.9474	99.9541	99.9557	99.9606	99.9591	99.9574	99.9573	99.9546	99.966	99.9599	99.9581	99.9578	99.953	99.9529	99.9549	99.9565	99.9599	99.9619	99.9578	99.9555	99.9563	99.9566	99.9548	99.9527	99.9557	99.9572	99.958	99.959
Africa:Nigeria	this study	2017	235627_59B	99.8076	99.9814	99.9789	99.9824	99.9741	99.9509	99.954	99.9469	99.9415	99.9505	99.9517	99.9512	99.9464	99.9614	99.9596	99.9661	99.9608	99.9531	99.9498	99.9541	99.9585	99.9629	99.9624	99.9609	99.9605	99.9579	99.972	99.9606	99.9612	99.9584	99.9528	99.953	99.9547	99.9562	99.9596	99.9643	99.9573	99.9557	99.9565	99.9542	99.9574	99.9555	99.9556	99.9595	99.958	99.9567
Europe:Norway	GCA_014336505.1	2020	SAMN15862854	99.8035	99.9664	99.9674	99.9786	99.9689	99.9456	99.9433	99.9367	99.9318	99.9446	99.9409	99.9432	99.9443	99.9514	99.9549	99.9517	99.9518	99.9511	99.9413	99.9423	99.9489	99.952	99.9582	99.9468	99.9541	99.9469	99.9543	99.9514	99.9533	99.9492	99.9576	99.9482	99.9479	99.9454	99.9532	99.9514	99.9494	99.9503	99.9545	99.9523	99.9465	99.9443	99.9451	99.9448	99.9507	99.9463
Europe:Germany	GCA_038786585.1	2024	SAMN35074232	99.814	99.9641	99.9576	99.9705	99.9619	99.9398	99.946	99.9467	99.9427	99.9464	99.9462	99.9501	99.9531	99.9509	99.9569	99.9555	99.9519	99.9554	99.9504	99.9434	99.9508	99.9555	99.9564	99.9581	99.9562	99.9565	99.9626	99.9574	99.9588	99.9564	99.9519	99.9503	99.9523	99.9534	99.9559	99.9554	99.9521	99.9522	99.9558	99.9579	99.9556	99.9527	99.9557	99.9548	99.957	99.9554
Europe:Denmark	GCA_027093975.1	2022	SAMN28592807	99.8021	99.9558	99.9607	99.9525	99.9581	99.9542	99.9495	99.9593	99.9519	99.9487	99.9601	99.9523	99.9533	99.9641	99.9563	99.9564	99.9538	99.9549	99.9605	99.9566	99.9621	99.9572	99.9542	99.9572	99.9587	99.9561	99.9597	99.9578	99.9578	99.9621	99.9615	99.9536	99.9558	99.9599	99.96	99.9613	99.9598	99.9572	99.9586	99.9614	99.9547	99.9559	99.958	99.9572	99.9576	99.9566
Africa:Nigeria	GCA_000934245.1	2015	SAMN03339012	99.8114	99.9588	99.9507	99.9641	99.9539	99.9435	99.9584	99.9522	99.9406	99.9595	99.9599	99.9567	99.9592	99.9581	99.9554	99.9562	99.9593	99.9525	99.9546	99.9516	99.9506	99.9577	99.9679	99.9575	99.9609	99.9576	99.9638	99.9586	99.9558	99.9561	99.9562	99.9547	99.9576	99.957	99.9564	99.9573	99.9502	99.9569	99.9545	99.9526	99.9552	99.9583	99.9608	99.9542	99.9541	99.9563
Africa:Nigeria	GCA_000934265.1	2015	SAMN03339013	99.81	99.9705	99.9588	99.9694	99.9713	99.9561	99.9598	99.9497	99.9544	99.9606	99.962	99.9621	99.9638	99.9616	99.9627	99.9641	99.9619	99.9659	99.9621	99.9606	99.9536	99.9672	99.9638	99.9583	99.9574	99.9602	99.9687	99.967	99.9619	99.9669	99.9599	99.9572	99.9642	99.9651	99.965	99.9615	99.9592	99.9569	99.9547	99.9585	99.9593	99.9642	99.9627	99.9616	99.9593	99.9648
USA	GCA_029043735.1	2023	SAMN33239356	99.862	99.952	99.9503	99.9488	99.9457	99.9801	99.982	99.9877	99.9926	99.9787	99.9799	99.9794	99.9728	99.9744	99.9721	99.9733	99.9774	99.976	99.9704	99.9748	99.9761	99.9702	99.9671	99.9654	99.9666	99.9667	99.9664	99.9663	99.9658	99.9696	99.9704	99.9711	99.9725	99.9701	99.9692	99.9669	99.9707	99.9718	99.9684	99.9697	99.9665	99.9694	99.9697	99.9662	99.9692	99.9683
USA	GCA_028979465.1	2023	SAMN32800477	99.8887	99.9507	99.9482	99.9501	99.9546	99.9829	99.9877	99.9957	99.9959	99.9741	99.9855	99.9752	99.9681	99.9821	99.9667	99.9676	99.9714	99.9709	99.9759	99.9668	99.9672	99.9778	99.9744	99.9698	99.9592	99.9591	99.9616	99.9734	99.9726	99.9642	99.979	99.9654	99.9643	99.963	99.973	99.9725	99.9762	99.964	99.9608	99.9621	99.9761	99.9672	99.9676	99.9705	99.9639	99.9609
Europe:Italy	GCA_003237625.1	2018	SAMN08717700	99.7795	99.9541	99.9593	99.9635	99.9733	99.9306	99.9446	99.9417	99.9352	99.9579	99.9495	99.9472	99.9504	99.9523	99.9574	99.9544	99.9505	99.9517	99.9561	99.9491	99.9635	99.9541	99.9567	99.9567	99.9554	99.9535	99.9555	99.9529	99.9571	99.9569	99.9588	99.9532	99.9561	99.9543	99.9569	99.9546	99.9549	99.9525	99.9569	99.9561	99.9553	99.9539	99.9563	99.9546	99.9592	99.9536
Europe:Denmark	GCA_900252115.1	2018	SAMEA104473556	99.7961	99.9738	99.9641	99.9785	99.9715	99.95	99.9543	99.953	99.9451	99.9438	99.9584	99.9541	99.959	99.9533	99.9566	99.9607	99.9612	99.9646	99.9642	99.9633	99.9621	99.9679	99.9688	99.9602	99.966	99.9626	99.9611	99.9602	99.96	99.9634	99.9673	99.9667	99.9655	99.9614	99.9674	99.9608	99.9604	99.968	99.9634	99.965	99.9635	99.9604	99.963	99.962	99.9618	99.9641
Asia:India	GCA_003710575.1	2018	SAMN10319631	99.7806	99.9579	99.9518	99.9551	99.965	99.9376	99.9559	99.9505	99.9444	99.9464	99.9601	99.9465	99.9453	99.9575	99.9485	99.9489	99.9466	99.9458	99.9489	99.95	99.9529	99.9488	99.95	99.9517	99.9509	99.9499	99.9565	99.9659	99.952	99.9523	99.9576	99.9457	99.9465	99.9504	99.9513	99.9567	99.9492	99.9465	99.9516	99.9503	99.9488	99.9472	99.947	99.9506	99.9528	99.9509
Asia:India	GCA_003710545.1	2018	SAMN10319629	99.7806	99.9579	99.9518	99.9551	99.965	99.9376	99.9559	99.9505	99.9444	99.9464	99.9601	99.9465	99.9453	99.9575	99.9485	99.9489	99.9466	99.9458	99.9489	99.95	99.9529	99.9488	99.95	99.9517	99.9509	99.9499	99.9565	99.9659	99.952	99.9523	99.9576	99.9457	99.9465	99.9504	99.9513	99.9567	99.9492	99.9465	99.9516	99.9503	99.9488	99.9472	99.947	99.9506	99.9528	99.9509
Asia:India	GCA_001854955.1	2016	SAMN05908488	99.7969	99.9481	99.9548	99.9352	99.9509	99.9463	99.9563	99.9572	99.9567	99.9595	99.9584	99.9561	99.9573	99.9639	99.9598	99.9591	99.9565	99.9591	99.9611	99.956	99.9604	99.9636	99.964	99.9599	99.9598	99.9585	99.9627	99.9617	99.9618	99.9611	99.9712	99.9614	99.9613	99.9593	99.9616	99.9617	99.9607	99.9611	99.9615	99.9599	99.9653	99.9623	99.9617	99.9602	99.9617	99.9612
Asia:India	GCA_003710425.1	2018	SAMN10319632	99.7666	99.9544	99.956	99.9519	99.9689	99.9584	99.9523	99.9482	99.9482	99.9567	99.9518	99.9562	99.9567	99.9518	99.9561	99.9577	99.9579	99.9593	99.9571	99.9496	99.9526	99.9616	99.9597	99.9583	99.9575	99.9574	99.9582	99.9591	99.9598	99.9595	99.9624	99.9557	99.959	99.9538	99.9555	99.9568	99.9637	99.9558	99.9598	99.9576	99.9556	99.9547	99.9576	99.9561	99.9604	99.9574
Asia:India	GCA_003710305.1	2018	SAMN10319634	99.7788	99.9451	99.9421	99.9536	99.956	99.9475	99.9647	99.9642	99.9607	99.9566	99.9653	99.9578	99.9599	99.9663	99.9576	99.9587	99.9592	99.959	99.9638	99.9657	99.9565	99.9645	99.9668	99.9663	99.9582	99.9574	99.9614	99.9662	99.9667	99.9601	99.9616	99.9508	99.9553	99.9558	99.9589	99.9628	99.96	99.9514	99.9521	99.9512	99.9627	99.9577	99.9577	99.9642	99.9517	99.956
Asia:India	GCA_001855145.1	2016	SAMN05908536	99.7788	99.9451	99.9421	99.9536	99.956	99.9475	99.9647	99.9642	99.9607	99.9566	99.9653	99.9578	99.9599	99.9663	99.9576	99.9587	99.9592	99.959	99.9638	99.9657	99.9565	99.9645	99.9668	99.9663	99.9582	99.9574	99.9614	99.9662	99.9667	99.9601	99.9616	99.9508	99.9553	99.9558	99.9589	99.9628	99.96	99.9514	99.9521	99.9512	99.9627	99.9577	99.9577	99.9642	99.9517	99.956
Australia	GCA_000516935.1	2014	SAMN02597330	99.7714	99.9439	99.9442	99.9624	99.9565	99.9505	99.9692	99.9778	99.9802	99.9691	99.9745	99.9745	99.9656	99.9704	99.968	99.9696	99.9674	99.9684	99.9687	99.9694	99.9725	99.967	99.966	99.9675	99.9687	99.9696	99.9705	99.9711	99.9703	99.9712	99.9677	99.9646	99.9668	99.9678	99.9628	99.9698	99.9691	99.969	99.9693	99.9697	99.9632	99.9653	99.9636	99.9679	99.9711	99.9701
Asia:India	GCA_003710645.1	2018	SAMN10319613	99.7766	99.9464	99.9452	99.9589	99.9615	99.9422	99.9488	99.9533	99.9476	99.9511	99.9546	99.9558	99.9543	99.9543	99.956	99.9564	99.9554	99.956	99.9615	99.9539	99.9605	99.9556	99.955	99.9526	99.9543	99.953	99.9593	99.9582	99.9555	99.9554	99.9594	99.9507	99.9511	99.953	99.9536	99.9594	99.9529	99.9504	99.9552	99.9538	99.9524	99.9504	99.951	99.9532	99.9555	99.9542
Asia:India	GCA_001756645.1	2016	SAMN05292871	99.7433	99.9672	99.9587	99.9591	99.963	99.9445	99.9548	99.9506	99.9345	99.9486	99.9561	99.9584	99.9454	99.956	99.9611	99.9606	99.9449	99.946	99.9588	99.9578	99.9656	99.9664	99.9633	99.9593	99.9563	99.9575	99.9646	99.9622	99.9614	99.9603	99.9664	99.9605	99.9612	99.961	99.963	99.963	99.9624	99.9579	99.961	99.9578	99.9661	99.9624	99.9641	99.9601	99.9619	99.9596
Asia:India	GCA_003710395.1	2018	SAMN10319614	99.7433	99.9672	99.9587	99.9591	99.963	99.9445	99.9548	99.9506	99.9345	99.9486	99.9561	99.9584	99.9454	99.956	99.9611	99.9606	99.9449	99.946	99.9588	99.9578	99.9656	99.9664	99.9633	99.9593	99.9563	99.9575	99.9646	99.9622	99.9614	99.9603	99.9664	99.9605	99.9612	99.961	99.963	99.963	99.9624	99.9579	99.961	99.9578	99.9661	99.9624	99.9641	99.9601	99.9619	99.9596
Asia:India	GCA_003710565.1	2018	SAMN10319622	99.7836	99.9536	99.9588	99.9582	99.9716	99.9396	99.9555	99.9553	99.9513	99.9612	99.9592	99.961	99.9649	99.9646	99.9661	99.9678	99.9621	99.9679	99.9667	99.9589	99.9636	99.9654	99.9674	99.9679	99.9639	99.966	99.9692	99.9658	99.9649	99.9663	99.9681	99.9622	99.9662	99.9643	99.9664	99.9693	99.9627	99.9631	99.9666	99.965	99.9659	99.9657	99.9649	99.9649	99.9655	99.9662
Asia:India	GCA_003710635.1	2018	SAMN10319625	99.7866	99.9398	99.9489	99.9531	99.9675	99.9408	99.9555	99.96	99.954	99.9496	99.9558	99.9601	99.9614	99.9607	99.9612	99.9635	99.9614	99.9664	99.958	99.956	99.9596	99.9606	99.9624	99.962	99.9564	99.9619	99.9619	99.9596	99.9596	99.9595	99.9636	99.9572	99.9583	99.9574	99.9593	99.9624	99.9557	99.9553	99.9604	99.9576	99.9601	99.9599	99.9595	99.9591	99.9596	99.9596
Asia:India	GCA_003710725.1	2018	SAMN10319623	99.7898	99.954	99.9563	99.9593	99.9718	99.9622	99.9599	99.9595	99.959	99.9604	99.9573	99.9575	99.9572	99.9663	99.9658	99.9651	99.9635	99.9643	99.9689	99.9621	99.9541	99.9641	99.972	99.9699	99.9698	99.9662	99.9654	99.9651	99.9659	99.9663	99.9676	99.9706	99.9688	99.9675	99.9684	99.9664	99.9705	99.9651	99.967	99.9685	99.9678	99.9672	99.968	99.9706	99.9707	99.9677
Asia:India	GCA_003710755.1	2018	SAMN10319619	99.7792	99.956	99.9577	99.9547	99.9641	99.9521	99.9541	99.9561	99.9553	99.9506	99.9622	99.9598	99.9587	99.9598	99.9622	99.965	99.9643	99.9642	99.9646	99.9615	99.9667	99.9653	99.9654	99.9641	99.9623	99.9635	99.9628	99.9616	99.9612	99.961	99.9688	99.9607	99.9645	99.9633	99.9649	99.9662	99.9588	99.9601	99.9651	99.9618	99.9622	99.9615	99.9612	99.9638	99.965	99.9651
Asia:India	GCA_003710705.1	2018	SAMN10319621	99.7709	99.9509	99.9611	99.9588	99.9648	99.9496	99.9593	99.9625	99.9607	99.9657	99.9665	99.9664	99.9624	99.9604	99.9657	99.9665	99.9641	99.9674	99.9676	99.9654	99.9667	99.9682	99.9641	99.9633	99.9634	99.9631	99.9652	99.9631	99.9634	99.963	99.9694	99.9689	99.9672	99.9658	99.967	99.9694	99.9647	99.9663	99.9655	99.9648	99.9678	99.9669	99.9661	99.9664	99.965	99.9658
Asia:India	GCA_003710745.1	2018	SAMN10319624	99.771	99.9446	99.9578	99.9577	99.969	99.9502	99.9564	99.9625	99.9634	99.9586	99.9599	99.9629	99.9567	99.9605	99.9619	99.9619	99.9588	99.9619	99.9641	99.9597	99.9617	99.9615	99.9602	99.9605	99.9593	99.9585	99.9622	99.9606	99.961	99.9614	99.9674	99.9646	99.9625	99.9619	99.9621	99.9619	99.9597	99.9615	99.961	99.9602	99.9632	99.9643	99.9638	99.9618	99.9639	99.9611
Europe:Netherlands	GCA_027642465.1	2023	SAMN31435057	99.8074	99.9429	99.9543	99.9388	99.9446	99.9585	99.9679	99.9689	99.966	99.9741	99.9694	99.9707	99.9708	99.9711	99.9721	99.9724	99.9712	99.9706	99.9729	99.9733	99.9764	99.9748	99.9734	99.974	99.9723	99.9726	99.9739	99.9734	99.9737	99.9745	99.9714	99.9733	99.9741	99.9734	99.973	99.9733	99.9731	99.9727	99.9733	99.9744	99.9735	99.9733	99.9742	99.9734	99.9744	99.9732
Europe:Denmark	GCA_026430215.1	2022	SAMN30335293	99.8185	99.9485	99.9505	99.9507	99.9548	99.9433	99.942	99.9367	99.9331	99.9313	99.9455	99.9484	99.9457	99.9521	99.9555	99.9519	99.9463	99.9488	99.9608	99.9549	99.9649	99.9613	99.9579	99.9602	99.9578	99.9579	99.9646	99.9641	99.9592	99.9587	99.9618	99.9459	99.9626	99.9613	99.9626	99.9645	99.9596	99.9616	99.9626	99.961	99.9609	99.9622	99.9624	99.9631	99.9678	99.9628
Europe:Switzerland	GCA_033531395.1	2023	SAMEA112331160	99.8385	99.9363	99.9397	99.9389	99.938	99.9575	99.9608	99.9565	99.9518	99.9641	99.9642	99.9628	99.9615	99.9734	99.9701	99.9676	99.9658	99.9656	99.9653	99.966	99.9676	99.9611	99.9614	99.9654	99.965	99.9623	99.9692	99.9695	99.9675	99.9688	99.9675	99.9589	99.9572	99.9649	99.9618	99.9609	99.9635	99.9589	99.9612	99.9619	99.9578	99.9608	99.9629	99.9608	99.9664	99.9613
Europe:Denmark	GCA_026970255.1	2022	SAMN28614886	99.7954	99.9445	99.947	99.9438	99.9306	99.9431	99.9489	99.9474	99.9474	99.9521	99.9607	99.9565	99.9572	99.9551	99.9622	99.9643	99.9619	99.9622	99.9716	99.9701	99.9677	99.9672	99.9584	99.9647	99.9633	99.9672	99.9647	99.9653	99.9655	99.9651	99.969	99.9637	99.9636	99.9693	99.9686	99.9705	99.9643	99.9667	99.973	99.9716	99.9593	99.9595	99.9615	99.9693	99.9685	99.9725
Europe:Denmark	GCA_026978835.1	2022	SAMN28614971	99.8201	99.9497	99.9556	99.9495	99.9484	99.9602	99.9624	99.9514	99.9485	99.9672	99.9696	99.9653	99.9665	99.9701	99.969	99.9694	99.9679	99.9677	99.9663	99.9724	99.9749	99.9662	99.9633	99.9716	99.9698	99.9713	99.973	99.9733	99.9721	99.9731	99.9713	99.9646	99.9669	99.9736	99.9734	99.9721	99.9716	99.9711	99.972	99.9739	99.9639	99.9656	99.9676	99.972	99.9745	99.9722
Europe:Denmark	GCA_032031095.1	2023	SAMN36316894	99.8179	99.9472	99.95	99.9441	99.9528	99.957	99.9677	99.9625	99.9543	99.956	99.9658	99.9705	99.969	99.9724	99.9674	99.9696	99.9684	99.9681	99.964	99.9673	99.973	99.9617	99.965	99.9699	99.9714	99.9709	99.9728	99.9739	99.9718	99.9762	99.9648	99.9642	99.9593	99.965	99.9657	99.9684	99.9726	99.9746	99.9724	99.972	99.9624	99.9633	99.9641	99.9659	99.9708	99.9684
Europe:Germany	GCA_019758355.1	2021	SAMN18206349	99.7755	99.9458	99.9669	99.925	99.9528	99.9408	99.9557	99.9598	99.9576	99.9537	99.9624	99.9615	99.961	99.9666	99.969	99.9725	99.9659	99.968	99.9644	99.9626	99.9618	99.964	99.9672	99.966	99.9668	99.9657	99.9672	99.9671	99.9663	99.9658	99.9669	99.9663	99.9656	99.9655	99.9646	99.9638	99.9604	99.9621	99.966	99.9649	99.9638	99.9615	99.9629	99.9647	99.9655	99.9659
Europe:Netherlands	GCA_027643965.1	2023	SAMN31435482	99.81	99.9564	99.9597	99.9325	99.9273	99.9518	99.9711	99.969	99.9664	99.9638	99.9676	99.9676	99.9664	99.9673	99.9679	99.9683	99.967	99.9629	99.9705	99.9714	99.9737	99.975	99.9725	99.9723	99.9726	99.9706	99.9751	99.9751	99.9743	99.9743	99.9745	99.9706	99.9704	99.9702	99.9707	99.9705	99.9731	99.9714	99.9708	99.9706	99.9707	99.9729	99.9741	99.9705	99.9737	99.9702
Europe:Netherlands	GCA_027642185.1	2023	SAMN31435045	99.8136	99.9634	99.959	99.9291	99.9424	99.953	99.9736	99.9641	99.96	99.9622	99.9671	99.9663	99.9705	99.9686	99.9693	99.9709	99.9695	99.9673	99.9726	99.9703	99.9694	99.9735	99.9716	99.9698	99.9698	99.9688	99.9702	99.9704	99.9702	99.9702	99.9716	99.9708	99.9682	99.9674	99.9703	99.9708	99.9698	99.9701	99.9713	99.9702	99.9718	99.9691	99.9695	99.9694	99.9703	99.9709
Asia:India	GCA_018985935.1	2021	SAMN19653812	99.8025	99.9602	99.9574	99.9581	99.9642	99.9498	99.956	99.9435	99.9353	99.9467	99.9427	99.9536	99.9569	99.9522	99.9507	99.9534	99.9467	99.9531	99.9529	99.9495	99.9629	99.953	99.946	99.9537	99.952	99.9556	99.9618	99.9615	99.9513	99.9559	99.9563	99.9568	99.9398	99.9474	99.9571	99.9602	99.9496	99.9548	99.9556	99.9547	99.9488	99.9499	99.9507	99.9462	99.9571	99.9503
Africa:Nigeria	this study	2017	064206_36	99.7827	99.9783	99.9785	99.9845	99.9897	99.9501	99.9588	99.9539	99.9534	99.9578	99.962	99.9608	99.963	99.9617	99.9646	99.9645	99.9631	99.9649	99.9744	99.9629	99.9636	99.9698	99.9683	99.9674	99.9664	99.9633	99.9613	99.9615	99.9644	99.9645	99.9673	99.9695	99.9646	99.9645	99.9683	99.965	99.9647	99.9694	99.9685	99.9679	99.9683	99.9631	99.9625	99.967	99.9686	99.9671
Europe:Denmark	GCA_027072885.1	2022	SAMN28593028	99.8053	99.9687	99.9612	99.9682	99.9684	99.9665	99.9722	99.9604	99.9547	99.9674	99.9737	99.9727	99.9767	99.9755	99.9767	99.9755	99.972	99.9764	99.978	99.9741	99.9742	99.9782	99.9751	99.9761	99.9759	99.9784	99.9776	99.9759	99.978	99.9768	99.9798	99.975	99.9773	99.9751	99.9809	99.9793	99.9774	99.9734	99.9788	99.9801	99.9771	99.9734	99.9766	99.9765	99.9784	99.9761
Europe:Denmark	GCA_027094035.1	2022	SAMN28593188	99.77	99.968	99.9736	99.9724	99.9633	99.9632	99.9671	99.9682	99.9623	99.9713	99.9724	99.9639	99.9709	99.9755	99.9749	99.9742	99.9695	99.9734	99.9794	99.9726	99.976	99.9739	99.971	99.9756	99.9732	99.9731	99.9792	99.9761	99.9752	99.9737	99.9759	99.9693	99.9716	99.9743	99.9762	99.9779	99.974	99.9738	99.9748	99.9732	99.9719	99.9702	99.9722	99.9761	99.9761	99.9763
Europe:Denmark	GCA_026979865.1	2022	SAMN28615366	99.7555	99.9623	99.967	99.9615	99.9714	99.9701	99.9725	99.9685	99.967	99.9765	99.9715	99.9762	99.9781	99.9808	99.98	99.9791	99.9763	99.9793	99.9751	99.9684	99.9699	99.9742	99.978	99.9802	99.9782	99.9773	99.9801	99.9788	99.9797	99.9785	99.9719	99.971	99.9732	99.9722	99.9756	99.9737	99.974	99.971	99.9726	99.9731	99.973	99.9719	99.9737	99.9738	99.9745	99.9744
Europe:Denmark	GCA_027968305.1	2023	SAMN30142188	99.7684	99.9689	99.9721	99.9643	99.9702	99.9697	99.9698	99.9661	99.9656	99.9758	99.9768	99.9744	99.9781	99.9787	99.9813	99.9803	99.9792	99.9801	99.984	99.98	99.9818	99.9825	99.9818	99.9818	99.9828	99.9797	99.9825	99.9818	99.9818	99.9823	99.9792	99.9788	99.9813	99.9815	99.9817	99.9823	99.9793	99.9777	99.9815	99.9806	99.9788	99.9776	99.979	99.9814	99.9812	99.9818
Asia:India	GCA_001652745.1	2016	SAMN04868782	99.722	99.9573	99.9547	99.9586	99.9546	99.9516	99.9564	99.9507	99.9463	99.9645	99.9639	99.9597	99.9572	99.9646	99.9643	99.9613	99.9586	99.9581	99.9674	99.9617	99.961	99.9668	99.9635	99.9645	99.9656	99.9613	99.9702	99.9686	99.9665	99.9695	99.9729	99.9584	99.966	99.9677	99.9665	99.9689	99.9694	99.9613	99.9648	99.9651	99.9667	99.9664	99.964	99.9676	99.9663	99.9653
Europe:Netherlands	GCA_027635405.1	2023	SAMN31579365	99.7492	99.9567	99.9546	99.9465	99.9443	99.9459	99.9597	99.9513	99.9397	99.9593	99.9544	99.9605	99.9626	99.9661	99.968	99.9673	99.9688	99.9641	99.961	99.9626	99.9609	99.9651	99.9713	99.9681	99.9673	99.9658	99.968	99.9725	99.9684	99.9697	99.9688	99.9657	99.9635	99.9631	99.968	99.9668	99.9641	99.9653	99.9652	99.9651	99.9648	99.96	99.9613	99.9625	99.9674	99.962
Europe:Netherlands	GCA_027636305.1	2023	SAMN31579290	99.757	99.9639	99.9703	99.9589	99.9479	99.9562	99.9654	99.9648	99.9621	99.9692	99.9645	99.9663	99.9683	99.9768	99.9749	99.975	99.9727	99.9734	99.9703	99.97	99.9699	99.9729	99.9771	99.9757	99.9746	99.9742	99.9768	99.9763	99.9748	99.9786	99.9724	99.9736	99.9714	99.9718	99.9779	99.9734	99.9729	99.9707	99.9718	99.9772	99.9691	99.9717	99.9736	99.9688	99.975	99.971
Europe:Denmark	GCA_027040805.1	2022	SAMN28593517	99.7815	99.9449	99.9504	99.9295	99.9514	99.9454	99.952	99.9556	99.9563	99.9475	99.9561	99.9548	99.9562	99.9569	99.9598	99.9605	99.9589	99.9604	99.9601	99.9605	99.9622	99.9634	99.9589	99.9607	99.9613	99.9592	99.9636	99.9624	99.9592	99.9603	99.9619	99.9579	99.961	99.9603	99.9633	99.9628	99.9595	99.9575	99.9605	99.9599	99.9593	99.9579	99.958	99.9597	99.9612	99.9596
Europe:Denmark	GCA_026996385.1	2022	SAMN28615294	99.7691	99.9356	99.9423	99.9446	99.9547	99.9666	99.9628	99.9535	99.9625	99.9606	99.9607	99.9595	99.9559	99.973	99.9624	99.9615	99.9583	99.9612	99.9642	99.9638	99.9572	99.9648	99.9691	99.964	99.9681	99.9627	99.9658	99.9698	99.9664	99.9711	99.9689	99.9712	99.9663	99.9656	99.9644	99.9616	99.9676	99.9698	99.9643	99.9668	99.9662	99.9707	99.9716	99.9629	99.9684	99.9666
Europe:Denmark	GCA_026436035.1	2022	SAMN30335578	99.7625	99.9309	99.9327	99.9438	99.9402	99.9275	99.9473	99.9479	99.9476	99.9492	99.9546	99.9463	99.9431	99.9514	99.949	99.9477	99.9427	99.9434	99.9567	99.9459	99.949	99.9502	99.9458	99.947	99.9471	99.9448	99.9482	99.9473	99.9482	99.9504	99.9509	99.9493	99.9469	99.9464	99.9479	99.9461	99.945	99.9477	99.9469	99.9476	99.9465	99.9487	99.9499	99.9482	99.9508	99.9466
Europe:Denmark	GCA_026436355.1	2022	SAMN30335619	99.7526	99.9206	99.9251	99.9498	99.9398	99.9386	99.9463	99.9533	99.9485	99.9481	99.9523	99.9512	99.9519	99.9549	99.9538	99.9557	99.9462	99.9555	99.9543	99.9512	99.9433	99.9536	99.9505	99.9501	99.9511	99.9512	99.9528	99.9521	99.9515	99.9565	99.9513	99.9469	99.9482	99.95	99.9465	99.9446	99.9449	99.9479	99.9467	99.9464	99.9519	99.9507	99.9518	99.9502	99.9463	99.9515
Europe:Denmark	GCA_027961545.1	2023	SAMN30142553	99.7583	99.9266	99.942	99.9476	99.9647	99.9458	99.9482	99.9465	99.9435	99.9501	99.9515	99.952	99.9538	99.9611	99.9583	99.9574	99.9519	99.9528	99.9554	99.9538	99.9508	99.9563	99.9568	99.957	99.9568	99.9541	99.9583	99.955	99.9569	99.9578	99.9539	99.9563	99.9543	99.9563	99.9565	99.9561	99.9548	99.9553	99.956	99.9541	99.9579	99.9545	99.9558	99.9567	99.9557	99.9563
Europe:Denmark	GCA_026433015.1	2022	SAMN30335663	99.7504	99.9299	99.9427	99.9543	99.9364	99.9476	99.9543	99.9561	99.951	99.9536	99.9545	99.9555	99.9516	99.9563	99.9552	99.9574	99.9537	99.9557	99.955	99.9544	99.9548	99.9563	99.9518	99.9564	99.959	99.9556	99.9567	99.954	99.9549	99.9568	99.9548	99.9552	99.9522	99.9534	99.955	99.9538	99.9525	99.9587	99.9541	99.9567	99.9547	99.9546	99.9553	99.9538	99.9548	99.9539
Europe:Denmark	GCA_032029765.1	2023	SAMN36316994	99.7488	99.9653	99.9708	99.9727	99.9815	99.9676	99.9706	99.9667	99.9684	99.9731	99.9768	99.976	99.9731	99.9795	99.9771	99.9778	99.9741	99.9781	99.9783	99.9805	99.9778	99.9798	99.9792	99.9784	99.9825	99.9756	99.9799	99.9783	99.9788	99.9821	99.9782	99.9827	99.978	99.9808	99.9788	99.9784	99.9777	99.9826	99.9795	99.9797	99.9782	99.979	99.9804	99.9778	99.9802	99.9792
Europe:Denmark	GCA_027960785.1	2023	SAMN30142533	99.8239	99.9613	99.9622	99.9432	99.9514	99.9465	99.9697	99.9642	99.9611	99.9639	99.969	99.9702	99.9718	99.9706	99.9713	99.9742	99.969	99.971	99.9737	99.9685	99.9735	99.9752	99.973	99.9767	99.9731	99.9765	99.977	99.9769	99.977	99.9733	99.9677	99.9643	99.9689	99.9664	99.9647	99.9748	99.9736	99.9729	99.9765	99.9758	99.9667	99.9717	99.9723	99.9725	99.9686	99.9741
Europe:Denmark	GCA_026434515.1	2022	SAMN30335423	99.7896	99.927	99.9545	99.9539	99.9529	99.9524	99.9527	99.9515	99.9476	99.9637	99.9567	99.9488	99.9485	99.9558	99.9583	99.9549	99.9517	99.9534	99.9517	99.962	99.9644	99.9624	99.9549	99.9584	99.9558	99.9579	99.9586	99.9569	99.9591	99.9567	99.9636	99.9608	99.9613	99.9629	99.9624	99.9646	99.9649	99.9586	99.965	99.9625	99.9628	99.9629	99.9621	99.9642	99.9639	99.9653
Europe:Denmark	GCA_026970155.1	2022	SAMN28614639	99.7548	99.9547	99.9619	99.9581	99.954	99.9545	99.9627	99.9496	99.9501	99.9531	99.9629	99.9629	99.9641	99.962	99.9692	99.965	99.959	99.9607	99.9705	99.967	99.9721	99.968	99.9605	99.964	99.9632	99.9619	99.9653	99.9629	99.9679	99.9654	99.9648	99.9631	99.9621	99.966	99.9619	99.9662	99.9685	99.9647	99.967	99.961	99.9683	99.9644	99.9634	99.9661	99.9676	99.9668
Europe:Denmark	GCA_026433295.1	2022	SAMN30335677	99.7356	99.9595	99.9589	99.9517	99.9418	99.9531	99.9633	99.9581	99.9513	99.951	99.9653	99.9642	99.9675	99.9661	99.9652	99.9645	99.961	99.9644	99.967	99.965	99.9621	99.9675	99.969	99.9688	99.9686	99.9668	99.9709	99.9725	99.9712	99.9688	99.9692	99.9651	99.9649	99.9673	99.9667	99.9701	99.9679	99.9687	99.9694	99.9685	99.9674	99.9658	99.9669	99.9675	99.9677	99.9689
Europe:Netherlands	GCA_027740745.1	2023	SAMN31014915	99.748	99.9616	99.9655	99.9597	99.9655	99.9657	99.9708	99.9663	99.9632	99.9706	99.9735	99.9707	99.9733	99.9793	99.9763	99.9756	99.9731	99.9725	99.9793	99.972	99.9792	99.9792	99.9788	99.9802	99.9775	99.978	99.9797	99.9793	99.9796	99.9814	99.9702	99.9803	99.9809	99.9813	99.9824	99.9792	99.9786	99.9785	99.9788	99.9804	99.9713	99.979	99.9813	99.9803	99.98	99.9791
Europe:Netherlands	GCA_027777145.1	2023	SAMN31768164	99.811	99.9535	99.9501	99.9604	99.9578	99.9537	99.9622	99.9643	99.9626	99.9634	99.9627	99.9638	99.965	99.9731	99.9699	99.9698	99.9632	99.965	99.9744	99.9652	99.9689	99.9731	99.969	99.9736	99.9678	99.9708	99.974	99.9728	99.9742	99.9708	99.9701	99.9657	99.971	99.9682	99.9744	99.9672	99.9687	99.9621	99.9684	99.9677	99.9707	99.9725	99.9748	99.9726	99.9722	99.9713
Europe:Netherlands	GCA_027716965.1	2023	SAMN31579686	99.7959	99.9682	99.9719	99.9671	99.9687	99.9611	99.9675	99.9577	99.9559	99.9705	99.9727	99.9726	99.971	99.9737	99.974	99.9733	99.9706	99.9732	99.9744	99.9731	99.9762	99.9758	99.9744	99.9742	99.9755	99.9728	99.9756	99.9749	99.9756	99.9773	99.9751	99.9747	99.974	99.9747	99.9783	99.9765	99.9764	99.9755	99.9757	99.9779	99.9741	99.9746	99.9765	99.9739	99.9751	99.9733
Europe:Netherlands	GCA_027718445.1	2023	SAMN31579797	99.7423	99.9606	99.9568	99.9673	99.9615	99.9546	99.9564	99.9559	99.9565	99.9545	99.9648	99.9637	99.9648	99.9621	99.9665	99.9665	99.9643	99.961	99.9706	99.9669	99.9635	99.9655	99.9707	99.9671	99.9703	99.9668	99.9706	99.9694	99.9664	99.9685	99.965	99.9705	99.9703	99.9692	99.9667	99.9683	99.9643	99.9691	99.9679	99.9669	99.9686	99.9678	99.9699	99.9683	99.9684	99.9691
Asia:Pakistan	GCA_026359675.1	2022	SAMEA111505392	99.784	99.965	99.9713	99.9563	99.9632	99.9573	99.9711	99.9662	99.9626	99.9731	99.9735	99.9723	99.9748	99.9796	99.9778	99.9784	99.9723	99.975	99.9762	99.9769	99.9735	99.98	99.9747	99.9802	99.9778	99.9805	99.9801	99.9764	99.9799	99.9797	99.9699	99.9738	99.9758	99.978	99.9751	99.9727	99.9726	99.9721	99.9749	99.9757	99.971	99.9802	99.982	99.978	99.9757	99.979
Europe:Denmark	GCA_027043555.1	2022	SAMN28593635	99.7556	99.9618	99.9705	99.9613	99.9764	99.9632	99.9681	99.9527	99.95	99.9656	99.9681	99.974	99.9745	99.9725	99.9779	99.9749	99.9673	99.9728	99.972	99.9757	99.9754	99.9791	99.9742	99.9768	99.9775	99.9761	99.9796	99.974	99.9754	99.9762	99.9765	99.9724	99.9704	99.9775	99.9741	99.9768	99.9729	99.9735	99.9771	99.9741	99.9733	99.9736	99.9731	99.9764	99.9765	99.9768
Europe:Denmark	GCA_027074455.1	2022	SAMN28592792	99.7613	99.9433	99.9612	99.9487	99.9585	99.9569	99.9735	99.9649	99.9546	99.9659	99.969	99.972	99.9729	99.977	99.978	99.9769	99.9715	99.9731	99.9746	99.9759	99.9726	99.9766	99.9778	99.9802	99.9811	99.9782	99.9809	99.9774	99.9805	99.9808	99.973	99.9751	99.9733	99.9767	99.9747	99.9731	99.9722	99.9692	99.9726	99.9716	99.9765	99.9758	99.974	99.9762	99.9766	99.9756
Asia:India	GCA_000828035.1	2015	SAMN03268345	99.8037	99.9675	99.9704	99.9829	99.9768	99.9418	99.9503	99.9434	99.9426	99.9508	99.9523	99.9492	99.9516	99.9595	99.9567	99.956	99.9526	99.9541	99.9531	99.9555	99.9463	99.9614	99.9572	99.9496	99.9483	99.9465	99.9559	99.9538	99.952	99.9537	99.9567	99.9499	99.9542	99.9568	99.956	99.9587	99.9538	99.9574	99.9507	99.951	99.9567	99.9496	99.9629	99.9554	99.9572	99.9574
Europe:Ireland	GCA_903805205.1	2020	SAMEA4553064	99.7335	99.97	99.9684	99.968	99.9685	99.9476	99.9441	99.9497	99.9447	99.9604	99.9508	99.9525	99.9574	99.9612	99.9602	99.9592	99.9585	99.9618	99.9594	99.9584	99.9558	99.9647	99.9656	99.9577	99.9594	99.9574	99.9624	99.9613	99.9575	99.9606	99.9622	99.9588	99.9635	99.966	99.9642	99.9649	99.961	99.9601	99.9615	99.9624	99.9589	99.9618	99.9655	99.9576	99.9615	99.9621
USA	GCA_009461765.1	2019	SAMN12775964	99.8	99.9692	99.9704	99.9855	99.9831	99.9688	99.9708	99.9766	99.9732	99.974	99.9799	99.9777	99.976	99.9721	99.9777	99.9782	99.978	99.9818	99.9794	99.9759	99.9804	99.9824	99.9841	99.9798	99.9803	99.9796	99.9833	99.9833	99.9798	99.9814	99.9793	99.9827	99.9837	99.9813	99.9833	99.9856	99.9829	99.9837	99.9846	99.9835	99.9817	99.981	99.9836	99.9797	99.9815	99.9837
Europe:Ireland	GCA_903805215.1	2020	SAMEA4553065	99.7886	99.9734	99.9812	99.9819	99.9766	99.9559	99.9615	99.9604	99.9512	99.9582	99.9596	99.9615	99.9652	99.9727	99.9729	99.9725	99.9722	99.975	99.9682	99.9682	99.969	99.9738	99.9738	99.9725	99.9734	99.9721	99.9776	99.975	99.9721	99.9746	99.9747	99.97	99.9666	99.9693	99.9707	99.9766	99.9701	99.9714	99.9734	99.9727	99.9731	99.9692	99.9699	99.9682	99.9695	99.9714
Asia:Japan	GCA_028522705.1	2023	SAMD00200459	99.818	99.9507	99.9575	99.95	99.9586	99.9601	99.9698	99.9619	99.9621	99.9708	99.9662	99.9691	99.9723	99.972	99.9689	99.9719	99.9698	99.9734	99.9633	99.9689	99.9724	99.9705	99.9778	99.9732	99.9752	99.9748	99.974	99.9744	99.9736	99.974	99.9693	99.9739	99.9687	99.9659	99.9697	99.9755	99.973	99.9755	99.9762	99.9755	99.9701	99.9697	99.9707	99.9675	99.9697	99.9706
Asia:China	GCA_019103805.1	2021	SAMN19372463	99.7755	99.9675	99.9652	99.964	99.9631	99.9334	99.958	99.9563	99.951	99.9586	99.9578	99.961	99.9617	99.9608	99.963	99.9631	99.961	99.9618	99.9688	99.9598	99.9708	99.9677	99.9676	99.965	99.9695	99.9652	99.9717	99.9688	99.9634	99.966	99.9708	99.9667	99.9685	99.9667	99.9722	99.9704	99.9646	99.9678	99.9683	99.9683	99.9663	99.9607	99.9612	99.9628	99.9679	99.9628
Europe:Netherlands	GCA_027628885.1	2023	SAMN31434765	99.7878	99.9623	99.957	99.9497	99.9512	99.9625	99.9707	99.963	99.954	99.96	99.9601	99.9732	99.9737	99.9785	99.9785	99.9785	99.9762	99.9786	99.9743	99.9723	99.9669	99.9722	99.9808	99.9813	99.979	99.9796	99.9798	99.9803	99.981	99.9803	99.9713	99.9707	99.9767	99.9743	99.9729	99.9715	99.9714	99.9696	99.9733	99.9724	99.9734	99.9738	99.9754	99.9757	99.9738	99.9748
Europe:Netherlands	GCA_027759205.1	2023	SAMN31768023	99.7954	99.9711	99.9665	99.9606	99.9748	99.9616	99.9645	99.9649	99.9604	99.9691	99.9626	99.973	99.9752	99.9726	99.9762	99.977	99.9713	99.9733	99.9756	99.9726	99.9746	99.9779	99.9795	99.9773	99.9781	99.9771	99.9765	99.9768	99.9768	99.9784	99.9751	99.9791	99.9744	99.974	99.9771	99.9774	99.9749	99.9779	99.9782	99.9751	99.978	99.9756	99.977	99.9753	99.9767	99.9779
Asia:India	GCA_018986115.1	2021	SAMN19653803	99.7941	99.9728	99.9727	99.9722	99.9739	99.9567	99.9557	99.9416	99.9311	99.9554	99.9522	99.9569	99.9623	99.9667	99.9677	99.9683	99.9605	99.9666	99.9774	99.9642	99.9698	99.9735	99.9725	99.9756	99.9765	99.9736	99.9735	99.974	99.9747	99.9694	99.9689	99.9749	99.9661	99.9687	99.9663	99.9701	99.9725	99.9728	99.9734	99.9743	99.9729	99.9704	99.9723	99.9744	99.9761	99.9736
Asia:Sri Lanka	GCA_037992425.1	2024	SAMN40655921	99.7764	99.9737	99.9761	99.9834	99.9815	99.9617	99.959	99.9647	99.959	99.9592	99.962	99.9651	99.9643	99.9664	99.9631	99.9658	99.9606	99.9648	99.9684	99.9631	99.9609	99.9676	99.9697	99.9684	99.9683	99.9677	99.9654	99.9682	99.9655	99.9729	99.9672	99.9625	99.9605	99.9627	99.9662	99.9651	99.9595	99.9626	99.9642	99.967	99.9619	99.9621	99.9675	99.9633	99.9642	99.9637
Asia:India	GCA_003710625.1	2018	SAMN10319626	99.7498	99.9599	99.9593	99.956	99.9604	99.9507	99.9611	99.964	99.9557	99.9588	99.9604	99.9681	99.9648	99.9641	99.9676	99.9679	99.9674	99.9693	99.9659	99.9618	99.9659	99.9645	99.966	99.9672	99.9652	99.9651	99.9698	99.9665	99.9676	99.9662	99.9682	99.9616	99.9597	99.9607	99.9627	99.9663	99.9649	99.9619	99.9638	99.9623	99.9666	99.9641	99.9644	99.9635	99.9659	99.9633
Europe:Germany	GCA_019757175.1	2021	SAMN18206397	99.7281	99.9751	99.9583	99.9526	99.9697	99.9566	99.9617	99.961	99.9531	99.9565	99.9643	99.9689	99.9689	99.967	99.9719	99.975	99.971	99.9733	99.9661	99.9648	99.9575	99.9669	99.9674	99.9693	99.9708	99.9694	99.9742	99.9726	99.9707	99.9731	99.9643	99.9589	99.9646	99.9661	99.9657	99.9691	99.9615	99.9628	99.9631	99.9651	99.9634	99.9608	99.963	99.965	99.9652	99.966
Europe:Germany	GCA_019757135.1	2021	SAMN18206398	99.7521	99.9747	99.9704	99.969	99.9736	99.9528	99.9562	99.9526	99.9431	99.9581	99.9643	99.9649	99.9644	99.9679	99.9695	99.9725	99.9679	99.9726	99.9717	99.9671	99.9644	99.9731	99.9737	99.9691	99.9697	99.9694	99.9735	99.9737	99.9705	99.9729	99.9722	99.9695	99.9692	99.9691	99.9708	99.9756	99.9701	99.9685	99.9695	99.9703	99.9705	99.9683	99.969	99.9689	99.9704	99.9734
Europe:Germany	GCA_019758505.1	2021	SAMN18206342	99.7473	99.9808	99.9581	99.9721	99.9801	99.9619	99.9636	99.9599	99.9549	99.9623	99.9692	99.9655	99.9637	99.9684	99.9708	99.9736	99.9691	99.9694	99.9687	99.9692	99.9687	99.9758	99.9729	99.9668	99.9704	99.9678	99.9776	99.9722	99.9684	99.9745	99.9706	99.9661	99.9738	99.9731	99.9707	99.9706	99.9686	99.9679	99.9679	99.9728	99.9669	99.9705	99.9711	99.9677	99.9691	99.9709
Europe:Netherlands	GCA_027820055.1	2023	SAMN30945320	99.796	99.951	99.9496	99.9683	99.972	99.9681	99.9772	99.968	99.9631	99.9785	99.9786	99.9794	99.9816	99.9821	99.9817	99.9825	99.9812	99.9778	99.9811	99.9788	99.9804	99.9795	99.9827	99.981	99.9794	99.9791	99.9846	99.9844	99.9823	99.9849	99.9805	99.9798	99.9827	99.9805	99.98	99.9799	99.9805	99.9785	99.9801	99.9802	99.9791	99.9801	99.9784	99.9798	99.9823	99.9801
Asia:India	GCA_031686705.1	2023	SAMN36965860	99.7931	99.9701	99.9695	99.9663	99.9742	99.9688	99.9704	99.9643	99.9606	99.9621	99.972	99.9714	99.9732	99.9743	99.9764	99.9741	99.9736	99.9716	99.9743	99.9746	99.9748	99.9808	99.9802	99.9793	99.98	99.9765	99.9816	99.9803	99.9792	99.9792	99.9808	99.9765	99.979	99.9786	99.9805	99.9799	99.9786	99.9754	99.9773	99.977	99.9787	99.9751	99.9763	99.979	99.977	99.9769
Europe:United Kingdom	GCA_027016895.1	2022	SAMN08815532	99.7959	99.9522	99.9463	99.9548	99.9604	99.9642	99.9732	99.9685	99.9643	99.9724	99.9674	99.9733	99.9723	99.9743	99.9709	99.9725	99.9693	99.976	99.9604	99.9684	99.9669	99.966	99.9752	99.973	99.9753	99.973	99.9765	99.9765	99.9748	99.9771	99.9737	99.9691	99.9706	99.9676	99.9685	99.9662	99.9662	99.9664	99.9669	99.9652	99.9708	99.9696	99.968	99.9667	99.9691	99.9689
Europe:Netherlands	GCA_027869405.1	2023	SAMN31579206	99.7861	99.9492	99.95	99.957	99.9676	99.9517	99.9707	99.9642	99.9611	99.9614	99.9664	99.9699	99.9703	99.9725	99.9737	99.9743	99.9709	99.9716	99.9736	99.9721	99.9732	99.9727	99.9744	99.9768	99.9752	99.9753	99.9797	99.9798	99.9762	99.9767	99.9736	99.9725	99.9749	99.9748	99.9738	99.9728	99.972	99.9743	99.9732	99.9743	99.9708	99.9715	99.9736	99.9736	99.9751	99.9732
Europe:Denmark	GCA_028802835.1	2023	SAMN18035350	99.772	99.9692	99.971	99.9714	99.9633	99.9661	99.9687	99.9641	99.9607	99.9567	99.9611	99.9661	99.9655	99.9739	99.9737	99.9738	99.9668	99.9699	99.9676	99.9678	99.9672	99.9685	99.9766	99.9729	99.9707	99.9712	99.9779	99.9762	99.9768	99.9749	99.9726	99.9698	99.9668	99.9698	99.9723	99.9646	99.9673	99.9652	99.9667	99.9666	99.9709	99.9704	99.9694	99.9672	99.974	99.9685
Europe:Denmark	GCA_026434275.1	2022	SAMN30335412	99.817	99.9698	99.9708	99.9715	99.9725	99.9728	99.9729	99.9719	99.9674	99.9704	99.9707	99.9735	99.9723	99.9803	99.9788	99.9769	99.9742	99.9769	99.9778	99.9718	99.9696	99.9764	99.9828	99.9813	99.9816	99.9784	99.9831	99.9817	99.9807	99.9807	99.9729	99.9702	99.9758	99.9756	99.974	99.9714	99.9701	99.968	99.9703	99.9694	99.9745	99.9743	99.9759	99.9757	99.973	99.9759
Europe:Denmark	GCA_026446005.1	2022	SAMN30335456	99.8069	99.973	99.9751	99.9751	99.971	99.971	99.9718	99.9651	99.9591	99.9676	99.9707	99.9706	99.9718	99.9804	99.9786	99.9782	99.9769	99.9793	99.9806	99.9787	99.976	99.9799	99.9823	99.9828	99.9799	99.9801	99.9826	99.9823	99.9827	99.9819	99.982	99.9791	99.981	99.9801	99.9818	99.9829	99.9816	99.9785	99.981	99.9792	99.9807	99.9789	99.9803	99.9818	99.9803	99.981
Europe:Netherlands	GCA_027653125.1	2023	SAMN31579050	99.7908	99.9532	99.9529	99.956	99.9615	99.9652	99.971	99.9736	99.9747	99.9699	99.9706	99.9769	99.9755	99.9783	99.9781	99.9787	99.9765	99.9761	99.9728	99.9714	99.9709	99.9712	99.978	99.9793	99.9769	99.9777	99.9798	99.978	99.9786	99.9774	99.9693	99.9713	99.9706	99.9715	99.9718	99.9704	99.9703	99.9683	99.9713	99.9711	99.9709	99.9723	99.9735	99.9732	99.9742	99.9731
Europe:Denmark	GCA_026969695.1	2022	SAMN28614624	99.7195	99.9672	99.9677	99.9616	99.9736	99.965	99.9724	99.9682	99.9646	99.9583	99.9726	99.9734	99.973	99.9772	99.9744	99.9734	99.9695	99.9737	99.9756	99.9727	99.9761	99.9793	99.9776	99.9769	99.9769	99.9748	99.9784	99.9784	99.9796	99.9803	99.9808	99.9758	99.9645	99.9762	99.9773	99.9749	99.9759	99.9762	99.9762	99.9758	99.9765	99.9773	99.9789	99.9756	99.9785	99.9763
Europe:Denmark	GCA_026423955.1	2022	SAMN30334885	99.7683	99.9674	99.9655	99.9577	99.9706	99.9589	99.9597	99.966	99.9643	99.9627	99.9706	99.9662	99.9642	99.9749	99.9691	99.9672	99.9635	99.9674	99.966	99.9649	99.9726	99.9721	99.9678	99.9696	99.9661	99.9673	99.9728	99.9718	99.973	99.971	99.9744	99.9656	99.9702	99.9671	99.9691	99.9707	99.9705	99.9654	99.9707	99.9706	99.9685	99.9676	99.9707	99.9687	99.9733	99.9687
Europe:Denmark	GCA_027058385.1	2022	SAMN28592896	99.7484	99.9574	99.9579	99.9698	99.9699	99.9648	99.9656	99.9635	99.9599	99.9686	99.9661	99.9677	99.9703	99.9731	99.9731	99.9719	99.9677	99.9675	99.9753	99.9695	99.9738	99.9757	99.9742	99.974	99.9724	99.9718	99.9765	99.9756	99.9739	99.9729	99.9759	99.9721	99.9722	99.9715	99.9708	99.9764	99.9717	99.9722	99.9744	99.9718	99.9744	99.9714	99.9722	99.973	99.9733	99.9741
Africa:Malawi	GCA_028538495.1	2023	SAMEA7997238	99.7319	99.9534	99.9549	99.9302	99.9324	99.9612	99.9691	99.96	99.9535	99.9645	99.9707	99.9658	99.9653	99.9719	99.9698	99.9713	99.9713	99.9698	99.9725	99.9713	99.9714	99.9719	99.9695	99.9688	99.9659	99.9673	99.9716	99.9717	99.97	99.9713	99.9738	99.9701	99.9713	99.9706	99.9714	99.9724	99.9736	99.9689	99.9713	99.9713	99.9715	99.972	99.9723	99.9707	99.9733	99.9722
Asia:India	GCA_018985755.1	2021	SAMN19653821	99.7327	99.9575	99.9497	99.9573	99.9655	99.9513	99.95	99.9385	99.9327	99.9514	99.9455	99.9531	99.9563	99.9539	99.9557	99.9586	99.9435	99.9558	99.9621	99.9579	99.9563	99.9631	99.9489	99.9549	99.9528	99.9564	99.9558	99.9466	99.956	99.957	99.9548	99.9593	99.9465	99.9563	99.9581	99.9569	99.9546	99.9595	99.9594	99.9579	99.9568	99.9566	99.9568	99.9561	99.9585	99.9591
Europe:Netherlands	GCA_027743185.1	2023	SAMN31014396	99.7576	99.9395	99.95	99.9448	99.9556	99.9503	99.9517	99.9515	99.9462	99.9512	99.9598	99.9501	99.9514	99.9608	99.9519	99.9535	99.9523	99.9474	99.9557	99.9533	99.9568	99.9569	99.9545	99.9539	99.9543	99.9522	99.9569	99.9561	99.9548	99.9573	99.9572	99.9538	99.9525	99.9525	99.9554	99.9542	99.9561	99.9507	99.9536	99.9544	99.9532	99.9566	99.9571	99.9532	99.9584	99.9541
Asia:India	GCA_003710345.1	2018	SAMN10319635	99.7227	99.9323	99.9364	99.9607	99.9658	99.9452	99.9634	99.9531	99.9447	99.9609	99.9632	99.9627	99.96	99.96	99.963	99.9641	99.9613	99.9587	99.9503	99.9598	99.9552	99.9639	99.9626	99.9587	99.9618	99.9617	99.9606	99.9625	99.9635	99.9641	99.9644	99.9589	99.9596	99.9583	99.9621	99.9567	99.9555	99.9547	99.9584	99.957	99.959	99.9588	99.9609	99.9597	99.9592	99.9619
Asia:India	GCA_003710515.1	2018	SAMN10319628	99.7227	99.9323	99.9364	99.9607	99.9658	99.9452	99.9634	99.9531	99.9447	99.9609	99.9632	99.9627	99.96	99.96	99.963	99.9641	99.9613	99.9587	99.9503	99.9598	99.9552	99.9639	99.9626	99.9587	99.9618	99.9617	99.9606	99.9625	99.9635	99.9641	99.9644	99.9589	99.9596	99.9583	99.9621	99.9567	99.9555	99.9547	99.9584	99.957	99.959	99.9588	99.9609	99.9597	99.9592	99.9619
Asia:India	GCA_003710475.1	2018	SAMN10319617	99.7642	99.9462	99.9532	99.9292	99.931	99.9422	99.9609	99.9558	99.9441	99.9444	99.9556	99.951	99.9481	99.9655	99.9512	99.9525	99.9521	99.9505	99.9464	99.9464	99.9481	99.9512	99.953	99.953	99.951	99.9504	99.9585	99.9667	99.9534	99.953	99.9548	99.9482	99.9467	99.9481	99.95	99.9509	99.9497	99.9466	99.9495	99.9476	99.9524	99.9509	99.9502	99.9487	99.9506	99.9481
Asia:India	GCA_004153345.1	2019	SAMN10868410	99.7509	99.9466	99.9445	99.9556	99.939	99.9245	99.9235	99.9224	99.9209	99.9258	99.9298	99.9267	99.9278	99.9327	99.9281	99.9262	99.9251	99.9266	99.9241	99.9272	99.9217	99.9333	99.9314	99.9237	99.9234	99.9204	99.9302	99.9295	99.9243	99.9262	99.9289	99.9234	99.9276	99.9298	99.9313	99.9302	99.9239	99.9285	99.9263	99.9257	99.9277	99.9233	99.932	99.9263	99.9288	99.9296
Asia:India	GCA_015219905.1	2020	SAMN11974904	99.7667	99.9567	99.9466	99.95	99.9447	99.935	99.9355	99.9349	99.9259	99.9271	99.9321	99.9377	99.9362	99.9351	99.9386	99.9396	99.9347	99.9323	99.9365	99.9306	99.9262	99.938	99.9433	99.9388	99.9352	99.9353	99.9405	99.9353	99.937	99.9329	99.9452	99.936	99.9359	99.9339	99.939	99.9418	99.94	99.9342	99.9377	99.9371	99.9416	99.9375	99.9375	99.9397	99.9404	99.9393
Asia:India	GCA_003710685.1	2018	SAMN10319620	99.7272	99.9539	99.9498	99.9451	99.9397	99.9389	99.9512	99.9486	99.9436	99.9454	99.9498	99.9554	99.9566	99.9572	99.9597	99.9606	99.9596	99.9601	99.9619	99.9519	99.9501	99.9552	99.9577	99.957	99.9544	99.9555	99.9594	99.9578	99.9551	99.955	99.9568	99.9522	99.9507	99.9509	99.9525	99.9542	99.9502	99.9478	99.9505	99.9485	99.9555	99.9536	99.9536	99.9533	99.9562	99.9562
Asia:India	GCA_003710445.1	2018	SAMN10319633	99.7272	99.9539	99.9498	99.9451	99.9397	99.9389	99.9512	99.9486	99.9436	99.9454	99.9498	99.9554	99.9566	99.9572	99.9597	99.9606	99.9596	99.9601	99.9619	99.9519	99.9501	99.9552	99.9577	99.957	99.9544	99.9555	99.9594	99.9578	99.9551	99.955	99.9568	99.9522	99.9507	99.9509	99.9525	99.9542	99.9502	99.9478	99.9505	99.9485	99.9555	99.9536	99.9536	99.9533	99.9562	99.9562
Asia:India	GCA_003710455.1	2018	SAMN10319627	99.7499	99.9448	99.9436	99.9443	99.9341	99.9222	99.9422	99.9407	99.9364	99.9258	99.9447	99.9496	99.9484	99.9486	99.9512	99.9525	99.9491	99.9545	99.9475	99.9473	99.9493	99.9519	99.9516	99.9544	99.9477	99.953	99.9527	99.9537	99.9531	99.9515	99.9494	99.948	99.9506	99.948	99.9486	99.9484	99.9462	99.9459	99.9474	99.9447	99.9529	99.9503	99.9504	99.9506	99.9513	99.9512
Asia:India	GCA_003710355.1	2018	SAMN10319615	99.7584	99.9408	99.9346	99.9442	99.9328	99.9225	99.936	99.9358	99.9281	99.9229	99.9384	99.9442	99.9368	99.9391	99.9392	99.9392	99.941	99.945	99.9358	99.9399	99.9367	99.939	99.9479	99.9401	99.9433	99.9411	99.9456	99.9499	99.942	99.9478	99.9456	99.9407	99.9454	99.9421	99.9433	99.9349	99.9293	99.9355	99.9334	99.9379	99.937	99.9365	99.9381	99.937	99.9394	99.9378
Asia:India	GCA_003971155.1	2018	SAMN10319612	99.7584	99.9408	99.9346	99.9442	99.9328	99.9225	99.936	99.9358	99.9281	99.9229	99.9384	99.9442	99.9368	99.9391	99.9392	99.9392	99.941	99.945	99.9358	99.9399	99.9367	99.939	99.9479	99.9401	99.9433	99.9411	99.9456	99.9499	99.942	99.9478	99.9456	99.9407	99.9454	99.9421	99.9433	99.9349	99.9293	99.9355	99.9334	99.9379	99.937	99.9365	99.9381	99.937	99.9394	99.9378
Europe:Netherlands	GCA_027627805.1	2023	SAMN31435294	99.7884	99.9633	99.9715	99.9379	99.9435	99.9683	99.9532	99.9618	99.9616	99.9551	99.9689	99.9605	99.9597	99.968	99.9633	99.9612	99.9598	99.9603	99.9698	99.9675	99.9732	99.9744	99.9647	99.9657	99.9656	99.9622	99.9648	99.9647	99.9665	99.9658	99.9672	99.967	99.9667	99.9715	99.9704	99.9707	99.97	99.968	99.9691	99.9699	99.9692	99.9688	99.9716	99.9716	99.9685	99.9689
Europe:Netherlands	GCA_027638165.1	2023	SAMN31435182	99.7704	99.9631	99.9725	99.9346	99.9484	99.967	99.9525	99.9574	99.9599	99.9509	99.9657	99.956	99.9567	99.9677	99.9624	99.9602	99.9563	99.9604	99.9737	99.9674	99.9684	99.975	99.9655	99.9652	99.966	99.9613	99.9653	99.9643	99.965	99.9654	99.9688	99.9675	99.9669	99.9712	99.9685	99.9711	99.9694	99.9684	99.9695	99.969	99.9702	99.9684	99.971	99.9712	99.9674	99.9698
Asia:Pakistan	GCA_005707015.1	2019	SAMN11096695	99.7525	99.9666	99.9639	99.9524	99.946	99.9324	99.9356	99.9514	99.9461	99.9358	99.9425	99.9483	99.936	99.945	99.9504	99.9507	99.9541	99.9466	99.9469	99.9495	99.9483	99.9528	99.9519	99.9524	99.9468	99.9379	99.9532	99.9495	99.9397	99.9488	99.9535	99.9479	99.95	99.9519	99.9521	99.9558	99.9467	99.9492	99.9518	99.9508	99.9492	99.9474	99.9487	99.9504	99.9531	99.9514
Asia:India	GCA_025770625.1	2022	SAMN31373616	99.7914	99.9404	99.9541	99.9573	99.954	99.9491	99.9475	99.9304	99.9317	99.9505	99.9428	99.953	99.9482	99.9502	99.9595	99.9586	99.9544	99.954	99.953	99.9599	99.9628	99.9617	99.9652	99.963	99.9659	99.9625	99.9611	99.9627	99.9629	99.9657	99.9638	99.9681	99.957	99.9602	99.9645	99.9649	99.9662	99.9688	99.9679	99.9689	99.9659	99.9585	99.9588	99.9591	99.9652	99.9615
Europe:Netherlands	GCA_027724365.1	2023	SAMN31434656	99.7854	99.9084	99.922	99.8914	99.9032	99.9489	99.9564	99.9513	99.9445	99.9353	99.9297	99.9312	99.9361	99.9357	99.9358	99.9371	99.9354	99.9389	99.935	99.9226	99.9242	99.9282	99.9323	99.9271	99.9251	99.926	99.9297	99.9286	99.9269	99.9287	99.9226	99.926	99.9258	99.9219	99.9251	99.9304	99.9273	99.9271	99.9292	99.9284	99.924	99.9222	99.9222	99.9226	99.9238	99.926
Europe:Netherlands	GCA_027642265.1	2023	SAMN31434652	99.754	99.8984	99.9019	99.89	99.8962	99.9531	99.9636	99.9591	99.9477	99.9311	99.9319	99.9365	99.936	99.9361	99.9397	99.9394	99.9367	99.9367	99.9351	99.9247	99.9249	99.9296	99.9312	99.9296	99.9255	99.9284	99.9314	99.9315	99.9297	99.9309	99.923	99.9226	99.9287	99.9257	99.9237	99.9237	99.9238	99.9211	99.9227	99.9224	99.9278	99.9272	99.9288	99.9258	99.9261	99.9268
Europe:Netherlands	GCA_027947725.1	2023	SAMN31434653	99.7804	99.8978	99.908	99.8881	99.9059	99.9522	99.956	99.9403	99.943	99.9336	99.935	99.9303	99.9272	99.9275	99.9318	99.9311	99.9289	99.9313	99.9361	99.9258	99.9214	99.9294	99.9225	99.9192	99.9189	99.9181	99.9241	99.9217	99.9203	99.9225	99.9202	99.9175	99.9277	99.9265	99.9214	99.921	99.9211	99.9203	99.9197	99.92	99.9193	99.9245	99.9275	99.925	99.9218	99.9262
Europe:Netherlands	GCA_027638985.1	2023	SAMN31434655	99.7826	99.8991	99.9049	99.8843	99.9107	99.9552	99.9621	99.9573	99.9567	99.9243	99.9326	99.938	99.9348	99.9362	99.9393	99.9391	99.9366	99.9376	99.9384	99.9221	99.9311	99.9263	99.9298	99.9301	99.9301	99.9302	99.9336	99.9321	99.9308	99.9307	99.9218	99.9195	99.9236	99.9232	99.9222	99.9309	99.9314	99.9279	99.9298	99.9293	99.9234	99.9246	99.9242	99.9244	99.9253	99.9258
Europe:Netherlands	GCA_027879325.1	2023	SAMN30844355	99.7753	99.905	99.9119	99.8974	99.9075	99.9579	99.9649	99.9486	99.9446	99.9402	99.9436	99.941	99.9422	99.944	99.9439	99.9445	99.9423	99.941	99.9445	99.9441	99.9458	99.9485	99.9444	99.9423	99.938	99.9413	99.9455	99.9459	99.9445	99.946	99.9459	99.9429	99.9452	99.9432	99.9434	99.9447	99.9447	99.9405	99.9438	99.9435	99.9448	99.9452	99.9461	99.9431	99.9467	99.9451
Asia:Saudi Arabia	GCA_029950275.1	2023	SAMN34155884	99.7855	99.9173	99.9211	99.9155	99.9146	99.9494	99.9623	99.9451	99.9418	99.9229	99.9262	99.9245	99.9257	99.92	99.9288	99.9315	99.9301	99.93	99.927	99.9267	99.9284	99.931	99.9339	99.9324	99.9315	99.9335	99.9316	99.9287	99.9323	99.9319	99.9265	99.9344	99.9366	99.9329	99.9363	99.9322	99.9311	99.9334	99.9347	99.9343	99.9309	99.9319	99.9342	99.9355	99.9347	99.9347
Europe:Denmark	GCA_026437755.1	2022	SAMN30335539	99.7523	99.896	99.9174	99.8981	99.9038	99.9494	99.9589	99.96	99.9549	99.9303	99.9312	99.9337	99.9289	99.9323	99.9315	99.9334	99.9317	99.9357	99.9284	99.9293	99.9276	99.9296	99.9351	99.9318	99.9293	99.9306	99.9324	99.9327	99.9321	99.9326	99.9334	99.9304	99.937	99.9272	99.9318	99.9319	99.9306	99.9288	99.9322	99.9302	99.9309	99.9294	99.9314	99.9305	99.9323	99.9317
Europe:Denmark	GCA_027043605.1	2022	SAMN28593637	99.7402	99.8912	99.9083	99.8836	99.9035	99.9286	99.9501	99.9506	99.9459	99.9253	99.9179	99.9221	99.924	99.924	99.9231	99.9256	99.922	99.927	99.92	99.9154	99.9231	99.9227	99.9253	99.9234	99.9205	99.9233	99.9248	99.9246	99.925	99.921	99.9187	99.9177	99.9208	99.9152	99.9191	99.9189	99.9168	99.9133	99.9194	99.9164	99.9211	99.92	99.9215	99.9212	99.9216	99.9209
Europe:Denmark	GCA_027041605.1	2022	SAMN28593564	99.7588	99.9062	99.9071	99.8878	99.9207	99.9513	99.9608	99.9598	99.9538	99.9168	99.9232	99.9294	99.9292	99.9351	99.9388	99.9361	99.9323	99.9389	99.938	99.9328	99.9246	99.9348	99.9307	99.9342	99.9324	99.9343	99.931	99.9285	99.9335	99.933	99.9391	99.9311	99.9186	99.9274	99.9382	99.9359	99.9318	99.9307	99.9352	99.9371	99.9351	99.9338	99.9349	99.9345	99.9355	99.9354
Europe:Denmark	GCA_026975235.1	2022	SAMN28615022	99.7705	99.8932	99.9153	99.898	99.9103	99.9603	99.9633	99.9601	99.9594	99.9355	99.9358	99.9294	99.933	99.9401	99.9402	99.9402	99.9374	99.9389	99.9368	99.9382	99.9333	99.9342	99.9358	99.9373	99.9365	99.9358	99.9361	99.9358	99.937	99.938	99.9393	99.9388	99.9379	99.937	99.9403	99.9367	99.9372	99.9349	99.9376	99.9373	99.9395	99.9382	99.9402	99.9382	99.9378	99.9377
Europe:Denmark	GCA_026429275.1	2022	SAMN30334942	99.7249	99.8594	99.895	99.8732	99.8617	99.904	99.9281	99.9149	99.8863	99.9095	99.9069	99.9022	99.9013	99.8967	99.9024	99.9064	99.9057	99.903	99.9113	99.9048	99.9116	99.9056	99.9048	99.9072	99.9072	99.9074	99.9106	99.9116	99.9064	99.9094	99.9141	99.9152	99.9025	99.9061	99.9102	99.912	99.9132	99.9116	99.9133	99.9125	99.9106	99.9083	99.9103	99.9043	99.9145	99.9085
Europe:Denmark	GCA_027044435.1	2022	SAMN28615067	99.7998	99.8803	99.8948	99.8581	99.8815	99.9083	99.9267	99.9129	99.9113	99.8995	99.9004	99.8865	99.8962	99.899	99.9044	99.9005	99.9026	99.8923	99.9063	99.906	99.9092	99.9039	99.8992	99.8915	99.903	99.8987	99.903	99.9009	99.8965	99.8992	99.9022	99.9033	99.9004	99.9027	99.9035	99.905	99.8988	99.8989	99.9006	99.9034	99.9081	99.8976	99.8992	99.9004	99.9006	99.8974
Europe:Netherlands	GCA_027720105.1	2023	SAMN31435032	99.7811	99.9416	99.9526	99.914	99.9024	99.9497	99.9703	99.9584	99.951	99.9403	99.9636	99.956	99.9626	99.9611	99.9666	99.9676	99.9643	99.9571	99.9706	99.957	99.9544	99.9598	99.9614	99.9549	99.9596	99.9594	99.963	99.9632	99.9628	99.963	99.961	99.9588	99.9585	99.9576	99.9583	99.9549	99.9552	99.9523	99.9545	99.9538	99.9567	99.9591	99.9606	99.9591	99.9616	99.9596
Europe:Netherlands	GCA_027733875.1	2023	SAMN31014412	99.7682	99.9271	99.9366	99.9309	99.9358	99.9502	99.9689	99.956	99.9551	99.9467	99.9589	99.9583	99.9542	99.9556	99.9566	99.9583	99.9568	99.9522	99.9574	99.9561	99.9585	99.9563	99.9618	99.9609	99.9603	99.9562	99.961	99.9595	99.9574	99.9596	99.9583	99.9605	99.9561	99.955	99.9562	99.9573	99.9609	99.9644	99.9581	99.9603	99.9599	99.9607	99.9626	99.9595	99.9622	99.9577
Europe:Denmark	GCA_027041925.1	2022	SAMN28593595	99.7645	99.9449	99.9289	99.9132	99.9203	99.952	99.9621	99.9587	99.9519	99.9539	99.963	99.9622	99.9616	99.9637	99.9642	99.9658	99.9652	99.9633	99.9716	99.9627	99.9615	99.955	99.9595	99.9616	99.9599	99.9605	99.9608	99.9607	99.9589	99.9611	99.9599	99.9589	99.9586	99.959	99.9619	99.9614	99.9612	99.9588	99.9622	99.9628	99.9612	99.9587	99.9604	99.9602	99.9614	99.9598
Europe:Denmark	GCA_027072145.1	2022	SAMN28592982	99.7805	99.944	99.9346	99.914	99.9096	99.9479	99.9672	99.9511	99.9423	99.9445	99.9595	99.9585	99.9601	99.953	99.9648	99.9647	99.959	99.9625	99.9677	99.9563	99.9521	99.9551	99.9585	99.9591	99.9585	99.9593	99.9577	99.957	99.9598	99.9613	99.9568	99.9559	99.9497	99.955	99.9579	99.9543	99.951	99.9523	99.9543	99.9539	99.9526	99.9534	99.9531	99.9566	99.9581	99.9581
Europe:Netherlands	GCA_027809595.1	2023	SAMN30945179	99.7292	99.9119	99.9349	99.9102	99.9182	99.9502	99.9663	99.9561	99.9536	99.9539	99.9548	99.9543	99.9571	99.9561	99.959	99.959	99.9583	99.9567	99.9643	99.9557	99.9608	99.9584	99.9603	99.9583	99.9578	99.9569	99.9627	99.9635	99.9563	99.9584	99.9599	99.9593	99.9642	99.9625	99.9584	99.9598	99.9561	99.96	99.9609	99.9576	99.9592	99.9574	99.9592	99.9576	99.9583	99.9593
Europe:Denmark	GCA_027070455.1	2022	SAMN28593462	99.7552	99.9501	99.9329	99.9215	99.9264	99.9613	99.9697	99.9666	99.9622	99.9476	99.9605	99.9601	99.9603	99.9635	99.966	99.9665	99.9618	99.9658	99.9679	99.9581	99.9537	99.964	99.9607	99.9622	99.9577	99.9607	99.9601	99.9599	99.9619	99.9598	99.9626	99.957	99.9619	99.957	99.9577	99.954	99.9537	99.9515	99.9557	99.9542	99.9622	99.9593	99.9588	99.9595	99.9606	99.9596
Europe:Denmark	GCA_026981135.1	2022	SAMN28614754	99.7321	99.9317	99.9344	99.9064	99.9163	99.95	99.9667	99.9573	99.9555	99.9522	99.9481	99.9575	99.9538	99.9539	99.9549	99.9563	99.9583	99.9547	99.9624	99.9567	99.9607	99.9565	99.9546	99.9553	99.9536	99.9542	99.9593	99.9589	99.9547	99.9569	99.9555	99.9544	99.9527	99.9529	99.9559	99.9607	99.9587	99.9558	99.9571	99.9567	99.9557	99.9551	99.9571	99.9539	99.9572	99.9547
Europe:Denmark	GCA_027966705.1	2023	SAMN30142476	99.727	99.9248	99.9311	99.9113	99.9161	99.9496	99.964	99.9622	99.9578	99.954	99.9564	99.9548	99.9571	99.9573	99.9565	99.9574	99.9576	99.9555	99.9627	99.954	99.9561	99.9609	99.9592	99.9591	99.9588	99.9577	99.9596	99.9569	99.956	99.9579	99.9573	99.9572	99.9594	99.956	99.9581	99.9591	99.9569	99.9559	99.9586	99.9578	99.9561	99.9576	99.9592	99.9569	99.9577	99.9581
Asia:Pakistan	GCA_026359955.1	2022	SAMEA111505378	99.7174	99.9269	99.9277	99.9208	99.9177	99.9525	99.9625	99.9663	99.96	99.9532	99.9562	99.9548	99.954	99.9506	99.9538	99.954	99.9546	99.9545	99.9621	99.9528	99.9554	99.9555	99.9548	99.953	99.9524	99.9521	99.9554	99.9539	99.9504	99.9528	99.9518	99.9532	99.9544	99.9512	99.9535	99.9552	99.9512	99.9533	99.9537	99.9529	99.9545	99.9517	99.9536	99.9511	99.953	99.9524
Europe:Denmark	GCA_026427055.1	2022	SAMN30335092	99.7178	99.9281	99.9419	99.9178	99.9282	99.9451	99.9632	99.962	99.9593	99.9561	99.9625	99.9597	99.9598	99.9595	99.9576	99.9562	99.9565	99.9554	99.9631	99.9599	99.9619	99.9658	99.9648	99.961	99.9599	99.9588	99.9628	99.9641	99.9582	99.9607	99.9626	99.962	99.9606	99.9596	99.9602	99.9625	99.958	99.9598	99.9618	99.9585	99.9621	99.9632	99.96	99.9596	99.96	99.9613
Europe:Netherlands	GCA_027766245.1	2023	SAMN31767575	99.7293	99.944	99.9403	99.9216	99.9238	99.9469	99.9544	99.9593	99.9608	99.9579	99.9586	99.9517	99.9528	99.9495	99.9549	99.9552	99.9521	99.9539	99.9645	99.9636	99.9638	99.9661	99.9585	99.958	99.9589	99.9578	99.9582	99.9582	99.9553	99.9591	99.9632	99.9628	99.9651	99.9631	99.9641	99.9611	99.9619	99.9645	99.9631	99.9639	99.9653	99.9622	99.9638	99.9623	99.9638	99.9629
Europe:Denmark	GCA_026969675.1	2022	SAMN28614734	99.7048	99.9346	99.9445	99.9216	99.9214	99.9641	99.9674	99.9627	99.9607	99.9524	99.9576	99.9562	99.9534	99.9536	99.9553	99.9565	99.956	99.9538	99.962	99.9567	99.9581	99.9538	99.9591	99.9584	99.9578	99.9567	99.9606	99.959	99.9573	99.9597	99.9582	99.9578	99.9586	99.9551	99.9573	99.9571	99.9582	99.958	99.9586	99.9576	99.9577	99.9577	99.9576	99.9564	99.9603	99.9575
Europe:Netherlands	GCA_027761345.1	2023	SAMN31768084	99.7566	99.9473	99.9521	99.9233	99.9121	99.9499	99.968	99.9641	99.9623	99.9525	99.9554	99.9634	99.9581	99.9588	99.9574	99.9588	99.9596	99.9587	99.9656	99.9522	99.957	99.9551	99.9573	99.9548	99.9545	99.9538	99.9597	99.9584	99.9564	99.9588	99.9567	99.9555	99.9489	99.9521	99.9564	99.9545	99.9572	99.9555	99.9552	99.9547	99.9536	99.958	99.9599	99.9532	99.9591	99.9543
Europe:Denmark	GCA_026424595.1	2022	SAMN30334915	99.7517	99.9082	99.9316	99.907	99.8949	99.9441	99.9581	99.9533	99.9506	99.9419	99.9444	99.9492	99.9512	99.9584	99.9551	99.9552	99.9515	99.9538	99.9647	99.9449	99.9472	99.9494	99.9494	99.9506	99.9486	99.9489	99.95	99.9487	99.948	99.9493	99.9496	99.9513	99.9415	99.9482	99.9479	99.9483	99.9513	99.9505	99.9496	99.9487	99.9509	99.9515	99.9527	99.9498	99.9502	99.9497
Europe:Denmark	GCA_026429035.1	2022	SAMN30335228	99.7598	99.8937	99.9019	99.8723	99.8881	99.9368	99.9412	99.9415	99.935	99.938	99.9351	99.9514	99.9462	99.9518	99.9524	99.953	99.9492	99.9452	99.9313	99.937	99.9434	99.936	99.9471	99.9489	99.9489	99.95	99.9525	99.9526	99.9493	99.9508	99.9352	99.9375	99.9373	99.9396	99.9408	99.9408	99.9431	99.9435	99.9413	99.9418	99.9353	99.9366	99.9368	99.9374	99.9434	99.9387
Europe:Denmark	GCA_026977595.1	2022	SAMN28614907	99.746	99.9232	99.9214	99.8969	99.8962	99.9287	99.9521	99.9562	99.9485	99.9455	99.945	99.9472	99.9443	99.9453	99.9446	99.9475	99.946	99.9468	99.9491	99.9473	99.957	99.9577	99.9471	99.9561	99.9526	99.9554	99.9571	99.9561	99.9547	99.949	99.9533	99.9505	99.9442	99.945	99.9498	99.9544	99.9545	99.9536	99.9547	99.9566	99.9531	99.9524	99.9534	99.9539	99.9556	99.9546
Europe:Denmark	GCA_026970435.1	2022	SAMN28614995	99.6965	99.9381	99.935	99.8913	99.8825	99.9637	99.9498	99.9618	99.9495	99.9455	99.9476	99.951	99.9504	99.9541	99.9524	99.954	99.9515	99.946	99.9572	99.9467	99.9429	99.9497	99.9423	99.9453	99.9426	99.9444	99.9485	99.9483	99.9487	99.9476	99.9534	99.9398	99.9353	99.9412	99.9443	99.9394	99.9421	99.9384	99.9395	99.9392	99.9459	99.9438	99.9456	99.9427	99.9475	99.9428
Europe:Denmark	GCA_027044415.1	2022	SAMN28615068	99.7369	99.9297	99.9217	99.8919	99.8926	99.9404	99.9543	99.9564	99.9557	99.9472	99.9516	99.9456	99.9449	99.9451	99.9485	99.9486	99.9472	99.9475	99.9569	99.9517	99.9493	99.9531	99.9483	99.9437	99.9421	99.9438	99.9467	99.9466	99.9428	99.9459	99.9495	99.9488	99.9525	99.9493	99.9505	99.9474	99.9462	99.9451	99.9483	99.9465	99.9546	99.9513	99.9525	99.9482	99.9464	99.949
Europe:Denmark	GCA_026974835.1	2022	SAMN28614972	99.7284	99.9308	99.9231	99.8884	99.8873	99.9422	99.9538	99.9537	99.9376	99.9402	99.9412	99.9409	99.9425	99.952	99.9456	99.9462	99.942	99.939	99.9532	99.943	99.9473	99.9447	99.944	99.9467	99.9434	99.945	99.9492	99.9476	99.9463	99.9462	99.9442	99.9473	99.9458	99.9466	99.9496	99.9493	99.95	99.9505	99.9487	99.9467	99.9451	99.9483	99.9438	99.9483	99.9503	99.9483
Europe:Denmark	GCA_026987655.1	2022	SAMN28614669	99.7269	99.934	99.9254	99.8965	99.8819	99.9347	99.969	99.9532	99.9428	99.9433	99.9422	99.957	99.9563	99.9572	99.955	99.9565	99.9547	99.9489	99.9533	99.9454	99.951	99.9445	99.9474	99.9502	99.9488	99.949	99.954	99.9536	99.9544	99.9546	99.9493	99.9396	99.9336	99.9408	99.9433	99.9426	99.9461	99.943	99.9435	99.9435	99.9393	99.9425	99.9444	99.9422	99.9479	99.9426
Australia	GCA_018599815.1	2021	SAMN18720755	99.7838	99.9184	99.9194	99.9406	99.9429	99.9585	99.9526	99.9407	99.9239	99.9427	99.9566	99.9474	99.9448	99.9515	99.9457	99.9467	99.9444	99.9446	99.9572	99.9543	99.9446	99.9561	99.9459	99.9497	99.9474	99.9494	99.9512	99.9499	99.9529	99.9546	99.9594	99.9454	99.9471	99.9502	99.9496	99.949	99.9467	99.9472	99.9492	99.9495	99.9461	99.9567	99.9581	99.9538	99.9542	99.9558
Europe:Denmark	GCA_026434855.1	2022	SAMN30335487	99.7674	99.914	99.922	99.9278	99.9373	99.9273	99.9481	99.9324	99.9255	99.9446	99.9417	99.9397	99.9395	99.943	99.9435	99.9435	99.9439	99.9411	99.9456	99.9311	99.9404	99.9341	99.9366	99.9374	99.9332	99.9352	99.9401	99.9422	99.9395	99.9353	99.9367	99.9273	99.9314	99.9325	99.9348	99.9369	99.9362	99.9315	99.9354	99.9345	99.93	99.9315	99.9298	99.9362	99.9399	99.9372
Asia:India	GCA_027717425.1	2023	SAMN32550074	99.774	99.9566	99.9521	99.9119	99.9216	99.9351	99.9548	99.957	99.9492	99.9433	99.9447	99.9488	99.9491	99.9468	99.9478	99.9495	99.943	99.9521	99.9521	99.9371	99.9285	99.946	99.9453	99.9417	99.9426	99.9407	99.9415	99.9405	99.9423	99.9425	99.9519	99.9474	99.9431	99.9354	99.9476	99.9391	99.9352	99.9466	99.9386	99.9366	99.9459	99.9362	99.9416	99.9391	99.9451	99.9388
Asia:India	GCA_003710505.1	2018	SAMN10319630	99.7204	99.9439	99.9512	99.9405	99.9308	99.9455	99.9592	99.9612	99.9513	99.9381	99.9472	99.9425	99.9394	99.9547	99.9453	99.9458	99.9424	99.9425	99.9425	99.9357	99.9411	99.936	99.9405	99.9428	99.9412	99.9406	99.9453	99.955	99.9411	99.9402	99.9392	99.9373	99.9378	99.938	99.939	99.9453	99.9399	99.9402	99.9419	99.9409	99.9395	99.9379	99.9356	99.9389	99.9396	99.9387
Asia:Saudi Arabia	GCA_033168115.1	2023	SAMEA114040980	99.6936	99.9389	99.9325	99.8841	99.9214	99.9359	99.9557	99.9477	99.948	99.9441	99.9496	99.9449	99.9496	99.9452	99.9439	99.9455	99.945	99.944	99.9544	99.9484	99.948	99.9513	99.9473	99.9478	99.9469	99.9447	99.9478	99.9467	99.9475	99.9468	99.9508	99.9502	99.9462	99.9421	99.9479	99.9486	99.9482	99.9476	99.9485	99.9493	99.9486	99.9467	99.9475	99.9463	99.9476	99.9482
Europe:Denmark	GCA_027032775.1	2022	SAMN28593350	99.6969	99.9375	99.9438	99.8922	99.9215	99.9395	99.9557	99.9343	99.9355	99.946	99.9484	99.9418	99.9418	99.941	99.9416	99.9425	99.9444	99.9498	99.9454	99.9436	99.9454	99.9463	99.948	99.9418	99.9457	99.9407	99.9466	99.945	99.9447	99.9485	99.9473	99.9467	99.9447	99.9442	99.9496	99.9453	99.9455	99.947	99.9445	99.9491	99.9441	99.946	99.9464	99.942	99.9468	99.9456
Europe:Netherlands	GCA_027748055.1	2023	SAMN31014887	99.7757	99.9431	99.952	99.9165	99.8968	99.9356	99.9599	99.9545	99.9465	99.947	99.9465	99.9503	99.9557	99.9581	99.9586	99.9573	99.9484	99.9544	99.9556	99.9463	99.9487	99.944	99.9538	99.9555	99.951	99.9544	99.9548	99.9545	99.9579	99.9591	99.9573	99.9444	99.9429	99.9469	99.9496	99.9443	99.9462	99.9444	99.9474	99.9471	99.9469	99.9492	99.9481	99.9477	99.9518	99.9495
Europe:Netherlands	GCA_027629905.1	2023	SAMN31434867	99.7653	99.943	99.9482	99.9263	99.9287	99.9487	99.9619	99.9592	99.9595	99.9547	99.9526	99.9538	99.9549	99.9574	99.958	99.9586	99.9503	99.9618	99.9637	99.9531	99.9566	99.9564	99.954	99.9572	99.9552	99.9562	99.9592	99.9578	99.9597	99.9572	99.9635	99.9541	99.9534	99.9535	99.9548	99.9565	99.9579	99.9563	99.9594	99.9572	99.9576	99.9571	99.9575	99.957	99.9596	99.9593
Europe:Denmark	GCA_026969975.1	2022	SAMN28614872	99.786	99.8973	99.9092	99.9081	99.8991	99.9539	99.9698	99.9629	99.9597	99.9354	99.9358	99.935	99.9391	99.9336	99.9274	99.9426	99.9382	99.9383	99.9221	99.9236	99.9262	99.9257	99.9241	99.9224	99.9218	99.9233	99.9417	99.9293	99.9262	99.9256	99.9273	99.9222	99.9291	99.9387	99.9258	99.9234	99.9255	99.9231	99.926	99.9261	99.9282	99.9247	99.9271	99.9251	99.9267	99.9262
Europe:Denmark	GCA_026999315.1	2022	SAMN28614699	99.8037	99.9158	99.9309	99.903	99.9236	99.9562	99.9679	99.9627	99.9627	99.9227	99.9378	99.9338	99.9425	99.9343	99.9254	99.9377	99.9337	99.9351	99.9363	99.9354	99.9276	99.9371	99.9263	99.9281	99.9384	99.9368	99.9383	99.9252	99.9357	99.9229	99.934	99.9333	99.9212	99.9336	99.933	99.9287	99.9283	99.9285	99.9295	99.9293	99.9334	99.9344	99.9206	99.9326	99.9326	99.933
Europe:Denmark	GCA_026433515.1	2022	SAMN30335016	99.7851	99.9121	99.9255	99.9069	99.9222	99.9506	99.966	99.9647	99.9646	99.9335	99.9293	99.9364	99.9336	99.9345	99.9385	99.9359	99.9344	99.9338	99.9212	99.9159	99.9292	99.9331	99.9355	99.936	99.9347	99.932	99.9345	99.9344	99.936	99.9344	99.9341	99.9268	99.9305	99.93	99.9311	99.9302	99.9297	99.9288	99.9282	99.9265	99.9303	99.9272	99.9275	99.9312	99.9295	99.9294
Europe:Denmark	GCA_026437095.1	2022	SAMN30335651	99.8085	99.9068	99.9191	99.9234	99.9258	99.9504	99.969	99.9647	99.9617	99.9334	99.9335	99.9381	99.9349	99.9364	99.9417	99.9391	99.9375	99.9414	99.937	99.9382	99.9358	99.9362	99.939	99.9378	99.939	99.9362	99.9402	99.9395	99.9397	99.9361	99.9385	99.934	99.9368	99.9377	99.9369	99.9369	99.9364	99.937	99.9369	99.9379	99.9358	99.9377	99.9361	99.937	99.9373	99.9364
Europe:Denmark	GCA_027967985.1	2023	SAMN30142313	99.8086	99.9139	99.918	99.925	99.9349	99.9507	99.9627	99.9632	99.9615	99.9362	99.9359	99.9369	99.936	99.9381	99.9413	99.9401	99.9392	99.9404	99.9403	99.9408	99.9289	99.9398	99.9426	99.9384	99.9431	99.9384	99.943	99.9414	99.9379	99.9393	99.933	99.9311	99.9395	99.9392	99.9351	99.9326	99.9323	99.9305	99.9325	99.933	99.934	99.9392	99.9392	99.9382	99.9346	99.9382
Europe:Denmark	GCA_026437155.1	2022	SAMN30335654	99.8253	99.9247	99.9262	99.917	99.9308	99.9387	99.9555	99.9654	99.9632	99.9427	99.9429	99.9288	99.9414	99.9446	99.9367	99.9347	99.9336	99.9345	99.9407	99.9342	99.9405	99.9413	99.9461	99.9444	99.9465	99.9333	99.9456	99.9338	99.9345	99.9341	99.9335	99.9439	99.9456	99.9348	99.9458	99.9316	99.9329	99.9409	99.9322	99.9454	99.9301	99.944	99.9436	99.944	99.9316	99.9324
Europe:Denmark	GCA_027094195.1	2022	SAMN28592813	99.816	99.9205	99.9268	99.895	99.9284	99.9566	99.966	99.9544	99.9532	99.9346	99.9343	99.9351	99.9354	99.9363	99.9401	99.942	99.9402	99.9409	99.9376	99.938	99.9354	99.93	99.9327	99.9394	99.9388	99.9384	99.9399	99.9393	99.942	99.9386	99.9374	99.9328	99.9331	99.9358	99.9374	99.939	99.9395	99.9376	99.9393	99.9387	99.9332	99.9321	99.9329	99.9393	99.9398	99.939
Europe:Denmark	GCA_027084905.1	2022	SAMN28593269	99.7975	99.9253	99.9341	99.9093	99.93	99.9533	99.9665	99.9655	99.9602	99.9323	99.9334	99.9336	99.9353	99.9323	99.9346	99.9361	99.9348	99.9365	99.9316	99.9343	99.9319	99.9349	99.9376	99.9342	99.9335	99.9328	99.9354	99.9354	99.9362	99.9352	99.94	99.9366	99.9339	99.9311	99.9332	99.9358	99.9345	99.9358	99.9371	99.9346	99.9375	99.9349	99.9353	99.9328	99.9365	99.9359
Europe:Netherlands	GCA_027736725.1	2023	SAMN31014460	99.8176	99.9149	99.9333	99.907	99.9311	99.9557	99.9707	99.9696	99.9678	99.9331	99.9358	99.94	99.9383	99.9399	99.9423	99.9416	99.9422	99.9415	99.9364	99.941	99.9375	99.9394	99.9407	99.9395	99.9397	99.938	99.941	99.9416	99.9411	99.9414	99.9434	99.9398	99.94	99.9396	99.9383	99.9413	99.94	99.9418	99.9401	99.9384	99.94	99.9399	99.9408	99.939	99.9417	99.9401
Europe:Denmark	GCA_027975745.1	2023	SAMN30142424	99.8217	99.907	99.9321	99.9032	99.9076	99.9394	99.9503	99.9618	99.9575	99.9375	99.9271	99.9289	99.9293	99.9324	99.9308	99.9278	99.9234	99.9267	99.9219	99.9248	99.9196	99.9238	99.9297	99.9238	99.9221	99.9231	99.9276	99.9254	99.9267	99.9238	99.9267	99.9161	99.9254	99.9249	99.9225	99.9222	99.9214	99.9152	99.9228	99.9196	99.9205	99.924	99.9227	99.923	99.9253	99.9239
Europe:Denmark	GCA_026441915.1	2022	SAMN30335509	99.8092	99.8958	99.9184	99.8855	99.8917	99.9317	99.9478	99.947	99.9413	99.9212	99.9266	99.9236	99.924	99.9233	99.9319	99.9292	99.9216	99.9285	99.9305	99.9238	99.9288	99.9254	99.9249	99.9255	99.9255	99.9218	99.9298	99.9297	99.9294	99.9287	99.9251	99.9204	99.9297	99.9281	99.9283	99.9314	99.9278	99.9251	99.9276	99.9283	99.9249	99.9217	99.9226	99.9303	99.9235	99.9254
Europe:Denmark	GCA_027966085.1	2023	SAMN30142369	99.7976	99.9106	99.9235	99.9002	99.9152	99.9392	99.9562	99.9528	99.9519	99.9364	99.9275	99.9254	99.9315	99.932	99.9371	99.9348	99.9315	99.9363	99.9292	99.9352	99.9313	99.9353	99.9361	99.9337	99.9335	99.9334	99.9353	99.9353	99.9349	99.9343	99.9354	99.9377	99.9338	99.9354	99.9337	99.9368	99.9334	99.9364	99.9384	99.9354	99.9383	99.9344	99.9337	99.9354	99.9356	99.938
Europe:Denmark	GCA_028036775.1	2023	SAMN30142434	99.8054	99.9172	99.9243	99.9048	99.9147	99.9314	99.9519	99.9451	99.942	99.9294	99.9218	99.924	99.9314	99.9197	99.9304	99.9302	99.9285	99.9298	99.9211	99.9267	99.9268	99.9231	99.9329	99.927	99.93	99.9276	99.9312	99.9302	99.9306	99.9314	99.9279	99.9229	99.9268	99.9288	99.9306	99.9338	99.924	99.9316	99.9343	99.9298	99.9204	99.9195	99.919	99.9269	99.928	99.9312
Europe:Denmark	GCA_027044485.1	2022	SAMN28615066	99.8019	99.8886	99.91	99.9067	99.9184	99.9458	99.9595	99.9525	99.9518	99.9319	99.932	99.9289	99.93	99.9312	99.9339	99.9353	99.9339	99.9281	99.9353	99.9318	99.9334	99.9268	99.9321	99.9397	99.9387	99.9382	99.9382	99.9387	99.9395	99.9387	99.9313	99.9283	99.9339	99.9343	99.9384	99.9338	99.9333	99.9339	99.9377	99.9374	99.9239	99.9286	99.9301	99.9388	99.939	99.9381
Australia	GCA_023591245.1	2022	SAMN28744266	99.8223	99.9151	99.9109	99.8973	99.9062	99.946	99.969	99.964	99.9583	99.9549	99.9614	99.9635	99.96	99.9634	99.9592	99.9617	99.96	99.9612	99.96	99.9437	99.9563	99.9449	99.9482	99.9519	99.9544	99.9521	99.9589	99.9571	99.9547	99.9587	99.9516	99.9404	99.9409	99.9449	99.9479	99.9541	99.9553	99.9501	99.952	99.9527	99.9422	99.9454	99.9463	99.9461	99.9481	99.9465
Europe:Denmark	GCA_026971075.1	2022	SAMN28615048	99.7493	99.9585	99.9667	99.9604	99.9485	99.9599	99.9696	99.9658	99.9643	99.9716	99.9727	99.9728	99.9679	99.9771	99.9735	99.9734	99.9692	99.9727	99.976	99.9731	99.9752	99.9751	99.9735	99.9762	99.973	99.9753	99.9781	99.975	99.9777	99.9758	99.9761	99.9739	99.9727	99.9737	99.978	99.9757	99.9772	99.9733	99.9766	99.9786	99.9756	99.978	99.9793	99.9757	99.9788	99.9757
Europe:Netherlands	GCA_027809455.1	2023	SAMN30945726	99.7834	99.9384	99.9427	99.9449	99.9428	99.9643	99.9794	99.9715	99.9686	99.9726	99.9731	99.9772	99.9768	99.9751	99.9763	99.9776	99.9758	99.9753	99.9614	99.9709	99.972	99.9719	99.9763	99.9754	99.9735	99.9738	99.9767	99.9769	99.9768	99.9766	99.9738	99.9718	99.9722	99.9706	99.9715	99.9724	99.9723	99.9711	99.9726	99.9705	99.9715	99.9722	99.9728	99.9721	99.9739	99.9727
Europe:Denmark	GCA_900252005.1	2018	SAMEA104473545	99.7843	99.9658	99.9522	99.9385	99.9335	99.9391	99.9565	99.9578	99.9477	99.937	99.9465	99.9399	99.9404	99.9532	99.9418	99.9482	99.9479	99.9423	99.9639	99.9478	99.949	99.9532	99.9529	99.9504	99.9536	99.9513	99.9539	99.9519	99.9481	99.9509	99.9487	99.9485	99.9499	99.9462	99.9504	99.9463	99.9446	99.9457	99.9467	99.9494	99.9454	99.9467	99.9505	99.9494	99.9476	99.9493
Europe:Denmark	GCA_900251195.1	2018	SAMEA104473465	99.7828	99.9577	99.9467	99.9309	99.9283	99.9421	99.9616	99.9445	99.9413	99.9393	99.9413	99.9409	99.9438	99.9571	99.9484	99.9482	99.9458	99.9488	99.9595	99.945	99.9445	99.947	99.949	99.9454	99.9451	99.9428	99.9447	99.9446	99.9437	99.9475	99.9474	99.9458	99.9444	99.9469	99.9486	99.9448	99.9425	99.9443	99.9442	99.9463	99.9452	99.9442	99.9459	99.944	99.9458	99.9442
Australia	GCA_018810605.1	2021	SAMN18720757	99.7979	99.9396	99.9475	99.944	99.9384	99.9385	99.9433	99.94	99.9256	99.9385	99.9427	99.9417	99.9422	99.9522	99.9495	99.9438	99.937	99.946	99.9563	99.9424	99.944	99.9565	99.9535	99.9517	99.9512	99.9436	99.9563	99.9532	99.9507	99.9524	99.9568	99.9426	99.9522	99.9523	99.9448	99.9494	99.9488	99.9433	99.9436	99.9418	99.9495	99.9493	99.9503	99.9485	99.9441	99.9461
Asia:Pakistan	GCA_005705815.1	2019	SAMN11096032	99.7937	99.9406	99.9449	99.9561	99.9545	99.9307	99.9395	99.9455	99.9362	99.9304	99.935	99.9385	99.9339	99.9488	99.9476	99.9463	99.9383	99.9406	99.9357	99.9385	99.9463	99.9514	99.9522	99.9515	99.9434	99.9467	99.955	99.9532	99.948	99.9499	99.9408	99.9426	99.951	99.9477	99.9522	99.9521	99.9511	99.941	99.9477	99.9476	99.9477	99.9475	99.9489	99.9498	99.9527	99.9485
Europe:Norway	GCA_028552405.1	2023	SAMN15863087	99.8255	99.9332	99.9328	99.9364	99.938	99.9274	99.9296	99.9111	99.9	99.9273	99.9404	99.9156	99.9424	99.9323	99.9355	99.9528	99.941	99.94	99.9362	99.9472	99.9421	99.9359	99.9428	99.9242	99.9494	99.9512	99.9324	99.9466	99.9498	99.9503	99.951	99.9397	99.9439	99.9502	99.9481	99.9525	99.9337	99.9474	99.954	99.954	99.9391	99.9433	99.9297	99.9503	99.9483	99.9388
Africa:Nigeria	GCA_026325835.1	2022	SAMEA111505157	99.7848	99.927	99.9269	99.9326	99.928	99.9515	99.958	99.9536	99.9395	99.9482	99.9623	99.9603	99.96	99.9666	99.9609	99.9602	99.9551	99.957	99.9614	99.9593	99.9579	99.9618	99.9634	99.9585	99.959	99.9584	99.9646	99.9663	99.9599	99.9624	99.9678	99.9645	99.9587	99.9672	99.9568	99.9617	99.9629	99.9621	99.9623	99.9604	99.9568	99.9623	99.9606	99.9591	99.9618	99.962
Asia:India	GCA_003710365.1	2018	SAMN10319616	99.7674	99.9421	99.9425	99.9516	99.9572	99.9399	99.9503	99.9515	99.9467	99.9515	99.9483	99.9512	99.9462	99.9528	99.9498	99.9504	99.9495	99.9498	99.9436	99.9496	99.9581	99.9533	99.9546	99.9536	99.9551	99.9563	99.9579	99.96	99.9587	99.959	99.9512	99.9442	99.9469	99.9484	99.9429	99.9497	99.9518	99.9496	99.953	99.9526	99.9433	99.9512	99.9544	99.9492	99.9478	99.9528
USA	GCA_026893455.1	2022	SAMN14154479	99.8112	99.9218	99.9252	99.9324	99.9327	99.9372	99.954	99.9503	99.9556	99.9547	99.9556	99.9566	99.9564	99.9598	99.9567	99.9594	99.9581	99.9595	99.9545	99.9622	99.9639	99.961	99.9568	99.9547	99.9571	99.9555	99.9594	99.9586	99.9557	99.9603	99.9597	99.9557	99.9576	99.9627	99.9521	99.955	99.9524	99.9564	99.9567	99.9587	99.9558	99.9588	99.9555	99.9541	99.9574	99.9559
Asia:India	GCA_001691495.1	2016	SAMN04966051	99.7099	99.9167	99.9219	99.9201	99.9233	99.9172	99.9236	99.9246	99.9359	99.9229	99.9217	99.9221	99.919	99.919	99.9144	99.9159	99.9178	99.9367	99.9187	99.9202	99.9187	99.9176	99.9181	99.9126	99.9116	99.9124	99.9167	99.9155	99.9139	99.9165	99.9246	99.9186	99.9226	99.9179	99.9171	99.9195	99.9189	99.9172	99.916	99.9151	99.9214	99.9219	99.9184	99.9162	99.9182	99.9182
Australia	GCA_015596675.1	2020	SAMN12768935	99.7605	99.9129	99.9191	99.8908	99.8881	99.9197	99.9346	99.9339	99.9256	99.9298	99.9344	99.9383	99.9395	99.9401	99.945	99.9408	99.9342	99.9325	99.9443	99.9294	99.9406	99.9403	99.9404	99.9454	99.9405	99.9382	99.9475	99.9439	99.9456	99.9422	99.9418	99.927	99.9332	99.9385	99.9406	99.943	99.9369	99.9312	99.9384	99.9357	99.9352	99.9344	99.9336	99.9424	99.9406	99.9377
Europe:Denmark	GCA_027962245.1	2023	SAMN30142597	99.737	99.9186	99.9298	99.9243	99.9173	99.9369	99.9377	99.9314	99.9312	99.9385	99.94	99.9395	99.94	99.9373	99.9427	99.9436	99.9374	99.9458	99.9408	99.9298	99.9339	99.9369	99.9386	99.937	99.9377	99.9383	99.9401	99.9412	99.9407	99.9405	99.9346	99.93	99.9341	99.9335	99.9307	99.925	99.9253	99.9252	99.9298	99.9275	99.93	99.9351	99.9365	99.9316	99.937	99.9332
Europe:Denmark	GCA_027967865.1	2023	SAMN30142306	99.7715	99.8958	99.9262	99.9318	99.9356	99.9231	99.9362	99.9433	99.9303	99.9077	99.9316	99.9302	99.926	99.935	99.9269	99.9275	99.9236	99.9295	99.9461	99.9238	99.9334	99.9404	99.9293	99.9285	99.9184	99.919	99.9255	99.9275	99.9297	99.9225	99.9335	99.9162	99.9233	99.925	99.9296	99.9412	99.9372	99.9272	99.9249	99.9276	99.9344	99.9279	99.9275	99.9336	99.9268	99.9281
USA	GCA_026893635.1	2022	SAMN14154480	99.8194	99.9016	99.9159	99.9131	99.9054	99.9321	99.9442	99.9374	99.934	99.9403	99.9451	99.9482	99.9463	99.9475	99.9462	99.9512	99.9492	99.9567	99.9294	99.9358	99.9358	99.9442	99.9434	99.9305	99.9324	99.935	99.9441	99.9445	99.9317	99.9452	99.9369	99.9371	99.946	99.9456	99.9283	99.9411	99.9429	99.9328	99.9354	99.9442	99.9352	99.9425	99.9415	99.9276	99.9441	99.9408
Europe:Italy	GCA_003237615.1	2018	SAMN08717701	99.7766	99.9289	99.9199	99.9146	99.9213	99.9127	99.9274	99.9231	99.9166	99.9369	99.9308	99.9264	99.9267	99.9231	99.9267	99.9262	99.9248	99.9215	99.9246	99.9295	99.9358	99.9303	99.9229	99.928	99.93	99.9269	99.9273	99.9286	99.928	99.9283	99.9344	99.9263	99.9261	99.9298	99.929	99.9303	99.9289	99.9288	99.9315	99.9293	99.9341	99.925	99.9243	99.9315	99.9311	99.9322
Africa:Nigeria	this study	2017	064201_31	99.8174	99.9479	99.9438	99.9549	99.9575	99.9296	99.938	99.9254	99.9323	99.9369	99.9295	99.9365	99.9347	99.9421	99.9434	99.9423	99.9406	99.9326	99.9295	99.9267	99.9294	99.937	99.9426	99.9362	99.9339	99.9288	99.9448	99.9389	99.9346	99.9389	99.9306	99.9268	99.9312	99.9327	99.9362	99.9433	99.9337	99.9353	99.9304	99.9318	99.9327	99.9252	99.9322	99.9322	99.9317	99.9293
Europe:Norway	GCA_014336335.1	2020	SAMN15862855	99.7902	99.9371	99.9358	99.9534	99.9397	99.9126	99.9155	99.9231	99.9143	99.9226	99.9263	99.9252	99.917	99.9313	99.9272	99.9327	99.9339	99.9295	99.914	99.9188	99.9212	99.9209	99.9302	99.925	99.9241	99.9236	99.9351	99.9335	99.9234	99.9259	99.9177	99.9178	99.9304	99.9285	99.9248	99.9329	99.9249	99.9266	99.9276	99.9275	99.9196	99.9185	99.9214	99.9199	99.922	99.9237
Europe:Norway	GCA_014353125.1	2020	SAMN15862857	99.7864	99.9446	99.9447	99.9569	99.9441	99.9293	99.9274	99.9301	99.9236	99.9184	99.9259	99.9278	99.9212	99.9377	99.9318	99.9326	99.9292	99.9238	99.9216	99.9189	99.9202	99.9348	99.9352	99.9265	99.922	99.9209	99.9344	99.9231	99.9238	99.922	99.9257	99.9211	99.923	99.9253	99.9273	99.9365	99.9257	99.9219	99.9243	99.9255	99.9259	99.9217	99.9304	99.9256	99.9261	99.9248
USA	GCA_026893435.1	2022	SAMN14154478	99.7867	99.88	99.8878	99.8997	99.8985	99.9228	99.9147	99.909	99.9168	99.9138	99.9137	99.9134	99.9119	99.926	99.9137	99.9142	99.9082	99.9111	99.9181	99.9208	99.925	99.9224	99.913	99.9048	99.9117	99.9113	99.9041	99.908	99.9116	99.9101	99.9214	99.9201	99.9015	99.9005	99.9056	99.906	99.92	99.9162	99.9175	99.9125	99.9169	99.9157	99.9149	99.9122	99.913	99.9185
Europe:Denmark	GCA_026434595.1	2022	SAMN30335428	99.8878	99.9006	99.8929	99.8884	99.9066	99.9028	99.9082	99.8962	99.8877	99.9247	99.9099	99.9116	99.9087	99.9133	99.9175	99.9173	99.9117	99.9121	99.9232	99.9151	99.9241	99.9215	99.9241	99.9232	99.9188	99.9171	99.919	99.9213	99.9202	99.9178	99.9268	99.9285	99.9225	99.919	99.921	99.9258	99.9248	99.9284	99.9263	99.9234	99.9228	99.9209	99.9213	99.9258	99.9266	99.9254
Europe:Norway	GCA_028552425.1	2023	SAMN15863088	99.8093	99.9158	99.9198	99.9038	99.9293	99.9081	99.9094	99.8936	99.8731	99.9102	99.9084	99.9043	99.9072	99.9134	99.9179	99.916	99.9059	99.9046	99.9292	99.9286	99.9168	99.9247	99.9193	99.9219	99.9302	99.9211	99.9194	99.917	99.9226	99.9317	99.9289	99.9338	99.9178	99.9307	99.9181	99.924	99.93	99.9336	99.9212	99.9295	99.9272	99.9285	99.9297	99.9218	99.9254	99.9223
Europe:Denmark	GCA_027089345.1	2022	SAMN28593334	99.7031	99.8396	99.8158	99.8237	99.8182	99.861	99.8802	99.8584	99.865	99.8541	99.8569	99.8588	99.855	99.8607	99.8611	99.8621	99.857	99.8673	99.8625	99.8572	99.859	99.8788	99.8746	99.8654	99.8526	99.856	99.8572	99.8659	99.8646	99.858	99.8727	99.8569	99.8654	99.8569	99.8659	99.8656	99.8609	99.8491	99.8588	99.8567	99.8764	99.8642	99.8608	99.8644	99.8618	99.8594
Asia:Sri Lanka	GCA_037992905.1	2024	SAMN40655892	99.7564	99.9635	99.9639	99.8579	99.8757	99.9345	99.9391	99.9251	99.9227	99.9402	99.9431	99.9388	99.94	99.949	99.9495	99.9482	99.9431	99.9529	99.9534	99.9491	99.9514	99.953	99.9516	99.954	99.9529	99.9471	99.9466	99.9478	99.9498	99.9511	99.9512	99.952	99.9459	99.9494	99.9505	99.9519	99.9518	99.9514	99.9518	99.9548	99.9513	99.9472	99.9461	99.9522	99.9521	99.9491
Europe:Denmark	GCA_027016865.1	2022	SAMN28615083	99.6915	99.8736	99.8945	99.8275	99.8519	99.8836	99.9122	99.9047	99.8927	99.8946	99.8888	99.8899	99.8929	99.8877	99.9018	99.8991	99.8972	99.8903	99.8907	99.8878	99.8833	99.8921	99.8958	99.8887	99.8986	99.8983	99.9	99.9009	99.9015	99.9008	99.8819	99.889	99.8832	99.8908	99.8892	99.8917	99.8936	99.8884	99.8894	99.8915	99.8867	99.8903	99.8857	99.8907	99.8956	99.8925
Africa:Nigeria	GCA_037164285.1	2024	SAMN39512702	99.7375	99.8552	99.893	99.8847	99.8907	99.8708	99.8888	99.8631	99.8179	99.8652	99.8792	99.878	99.8874	99.8753	99.8838	99.8817	99.874	99.8774	99.8854	99.8691	99.871	99.898	99.9058	99.8876	99.885	99.8833	99.8861	99.8933	99.8908	99.8843	99.8831	99.8912	99.8748	99.88	99.8818	99.8908	99.8956	99.885	99.8883	99.8903	99.888	99.8904	99.8829	99.8894	99.8922	99.8941
Australia	GCA_018810705.1	2021	SAMN18720754	99.7767	99.8821	99.8849	99.8916	99.8819	99.9104	99.9146	99.8846	99.8785	99.9158	99.9256	99.9288	99.9297	99.9073	99.9121	99.9143	99.9097	99.9132	99.9054	99.9001	99.9111	99.9087	99.9072	99.9139	99.9137	99.9165	99.9083	99.9068	99.9142	99.9086	99.9054	99.91	99.9081	99.9033	99.9008	99.9015	99.8985	99.9091	99.9132	99.9061	99.9071	99.9076	99.9078	99.9082	99.9092	99.9077
Europe:Denmark	GCA_026424155.1	2022	SAMN30334893	99.7713	99.8914	99.8892	99.8702	99.8812	99.8902	99.9103	99.8977	99.8898	99.9127	99.9081	99.8977	99.9056	99.9042	99.9123	99.9071	99.8946	99.9083	99.8958	99.8902	99.8975	99.9063	99.8971	99.8968	99.8924	99.8889	99.9109	99.9102	99.9058	99.9102	99.9029	99.8791	99.8978	99.9016	99.9018	99.9003	99.8993	99.8821	99.8875	99.8907	99.8996	99.8963	99.8982	99.8995	99.9011	99.9031
Europe:Denmark	GCA_027093055.1	2022	SAMN28593154	99.9381	99.9606	99.9539	99.8955	99.8965	99.9487	99.9601	99.9476	99.9472	99.9592	99.9669	99.9646	99.9655	99.968	99.9688	99.9704	99.9687	99.9685	99.976	99.9765	99.9749	99.9759	99.9725	99.9735	99.9707	99.9726	99.9753	99.9749	99.9758	99.9751	99.9765	99.9732	99.9764	99.9748	99.9772	99.9775	99.9752	99.9745	99.9776	99.9764	99.9732	99.9738	99.976	99.977	99.9778	99.9776
Europe:Netherlands	GCA_027652905.1	2023	SAMN31579682	99.7437	99.942	99.9508	99.8929	99.8906	99.9401	99.9552	99.9438	99.9473	99.9548	99.9573	99.9527	99.9518	99.9538	99.9511	99.9539	99.9547	99.9506	99.9612	99.9574	99.9592	99.9554	99.9513	99.9531	99.9523	99.9535	99.9566	99.9566	99.956	99.9544	99.96	99.9579	99.9553	99.9545	99.9579	99.9585	99.961	99.9584	99.9595	99.9591	99.9568	99.9604	99.9617	99.959	99.9628	99.9597
Asia:India	GCA_003710315.1	2018	SAMN10319636	99.6862	99.9574	99.958	99.89	99.9209	99.942	99.9549	99.9561	99.9563	99.9581	99.9523	99.9559	99.9533	99.9587	99.9577	99.9577	99.9559	99.9607	99.9597	99.9546	99.9636	99.96	99.9632	99.9639	99.9624	99.9594	99.9659	99.9637	99.9596	99.9592	99.9663	99.9658	99.9604	99.9592	99.9615	99.9655	99.9612	99.9603	99.9619	99.9639	99.9634	99.9603	99.9576	99.9619	99.9668	99.9588
Europe:Denmark	GCA_027079315.1	2022	SAMN28593065	99.8267	99.945	99.9439	99.9086	99.9111	99.9669	99.9679	99.9664	99.9657	99.9661	99.967	99.9688	99.9665	99.9708	99.97	99.9694	99.9686	99.9717	99.9692	99.9651	99.9683	99.9742	99.9709	99.9695	99.9665	99.9685	99.9669	99.9666	99.97	99.9672	99.9725	99.967	99.9701	99.966	99.9725	99.9723	99.9718	99.9714	99.9717	99.9685	99.9712	99.9697	99.9718	99.9688	99.9726	99.9701
Asia:India	GCA_003710585.1	2018	SAMN10319618	99.7617	99.9599	99.9642	99.9016	99.8784	99.9452	99.949	99.9498	99.942	99.9539	99.9564	99.9562	99.9573	99.9611	99.9638	99.9618	99.9591	99.9593	99.9648	99.9571	99.9621	99.9578	99.9624	99.9627	99.9607	99.9592	99.9626	99.9619	99.9617	99.9614	99.9655	99.9588	99.9608	99.9592	99.9649	99.9645	99.9629	99.9592	99.9626	99.9615	99.9628	99.9568	99.9542	99.9614	99.9644	99.9597
Europe:Denmark	GCA_026998625.1	2022	SAMN28615450	99.7542	99.9308	99.9261	99.8928	99.878	99.9053	99.9196	99.9295	99.9207	99.9332	99.9393	99.941	99.9358	99.9423	99.9411	99.9433	99.9341	99.9386	99.9473	99.9278	99.9309	99.9345	99.931	99.9283	99.9302	99.9292	99.9284	99.9258	99.9312	99.9321	99.9293	99.9277	99.9277	99.9218	99.93	99.9258	99.9316	99.9291	99.928	99.9308	99.9326	99.9343	99.9343	99.9288	99.9299	99.9272
Europe:Denmark	GCA_026975295.1	2022	SAMN28614982	99.7429	99.9374	99.949	99.9113	99.9169	99.9379	99.9525	99.9461	99.9471	99.947	99.9425	99.9551	99.9493	99.9545	99.9544	99.9531	99.9506	99.9522	99.9499	99.9467	99.9523	99.95	99.9581	99.9566	99.9555	99.955	99.9586	99.9599	99.9591	99.9584	99.9517	99.9496	99.9532	99.9496	99.9568	99.9503	99.9514	99.9526	99.9506	99.9517	99.9496	99.9514	99.9526	99.9505	99.9564	99.9505
Australia	GCA_018602295.1	2021	SAMN18720756	99.7695	99.9277	99.9214	99.9068	99.9084	99.9124	99.9275	99.9274	99.9208	99.9194	99.9402	99.9367	99.937	99.9421	99.9428	99.9396	99.9362	99.9406	99.9384	99.9418	99.9345	99.9435	99.9401	99.9299	99.9346	99.933	99.9354	99.9394	99.9398	99.9393	99.9391	99.9382	99.937	99.9342	99.9202	99.9341	99.9375	99.9331	99.9359	99.9346	99.9442	99.9361	99.9393	99.9354	99.9338	99.9364
Europe:Netherlands	GCA_027645345.1	2023	SAMN31579366	99.7608	99.9072	99.9143	99.9193	99.914	99.938	99.9378	99.9087	99.9009	99.9482	99.9396	99.9306	99.9366	99.9328	99.9377	99.9427	99.9453	99.9328	99.933	99.9381	99.9382	99.9402	99.9434	99.9285	99.9294	99.9381	99.9364	99.9391	99.9349	99.9369	99.9385	99.9443	99.9405	99.9342	99.9391	99.9375	99.9366	99.9367	99.9407	99.9416	99.9392	99.9447	99.9504	99.934	99.9457	99.9437
Europe:Netherlands	GCA_027633465.1	2023	SAMN31579364	99.7559	99.9183	99.8806	99.9106	99.9018	99.9228	99.9172	99.9063	99.8956	99.9192	99.9162	99.9126	99.9096	99.9164	99.9108	99.9189	99.9207	99.9227	99.9164	99.9066	99.92	99.9192	99.9191	99.9147	99.9016	99.919	99.9137	99.9151	99.9131	99.9053	99.9241	99.9194	99.9161	99.899	99.9124	99.9187	99.9141	99.9097	99.9216	99.913	99.918	99.9312	99.9306	99.9147	99.9287	99.9209
Europe:Netherlands	GCA_027647745.1	2023	SAMN31579340	99.7371	99.9019	99.9047	99.8977	99.902	99.9057	99.8944	99.8862	99.9019	99.9111	99.9062	99.9036	99.9014	99.9078	99.9075	99.9078	99.9099	99.9029	99.8968	99.9055	99.9185	99.9217	99.9186	99.9069	99.909	99.9042	99.9049	99.9147	99.9106	99.9129	99.9099	99.9205	99.9225	99.9149	99.8984	99.9101	99.9126	99.9199	99.9151	99.9102	99.9153	99.9103	99.9115	99.9118	99.9146	99.9144
[truncated: 368 more columns]
